# Supplementary material for: NILCO biomarkers in breast cancer from Chinese patients
Source: BMC Cancer. 2014 Apr 9;14:249. doi: 10.1186/1471-2407-14-249 (PMC4101832; doi:10.1186/1471-2407-14-249)
Supplement: Additional file 1 — List of references reporting relationships between NILCO and its targets in breast cancer. [file 1471-2407-14-249-S1.xlsx]

## Sheet: Reference Table
Relation	Status	Type	Sentence	MedLine Reference
EGFR ---> Cancer		Regulation	Therefore, EGFR is a viable target for cancer therapy.	12820772:2
EGFR ---> Cancer		Regulation	Therefore, EGFR represents an attractive target for cancer therapy.	20446909:2
EGFR ---> Cancer		Regulation	EGF-R signaling inhibition is a promising target for cancer therapy.	14763144:1
EGFR ---> Cancer		Regulation	Activated EGF receptor (EGFR) plays an oncogenic role in several human malignancies.	19234131:0
EGFR ---> Cancer		Regulation	EGFR immunopositivity increased with the grade of malignancy (11.1%, 22.2% and 33.3%).	8583240:7
EGFR ---> Cancer		Regulation	The epidermal growth factor receptor (EGFR) is an important target for cancer therapy.	16505093:0
EGFR ---> Cancer		Regulation	The development of anti-EGFR therapies represents an important advance in cancer therapy.	16616281:6
EGFR ---> Cancer		Regulation	Deregulation of ErbB signaling plays a key role in the progression of multiple human cancers.	18004277:0
EGFR ---> Cancer		Regulation	Monoclonal antibody blockade of EGFR represents a new and exciting direction in cancer therapy.	14967460:10
EGFR ---> Cancer		Regulation	Epidermal growth factor receptor plays an important role in the pathogenesis of many malignancies.	15098012:0
EGFR ---> Cancer		Regulation	Epidermal growth factor receptor (EGFR) has become an important target in the treatment of cancer.	15638964:0
EGFR ---> Cancer		Regulation	Taken together, these observations indicate that the EGFR is a promising target for cancer therapy.	12860957:3
EGFR ---> Cancer		Regulation	Overexpression or dysfunction of EGFR and other ErbBs is known to be involved in many human cancers.	18946768:0
EGFR ---> Cancer		Regulation	Several anti-epidermal growth factor receptor agents are in clinical development for cancer therapy.	12036420:4
EGFR ---> Cancer		Regulation	For these reasons EGFR is one of the most studied and exploited targets for molecular cancer therapy.	17520581:2
EGFR ---> Cancer		Regulation	EGFR overexpression is thought to be the principal mechanism of activation in various malignant tumors.	17189395:2
EGFR ---> Cancer		Regulation	The epidermal growth factor receptor (EGFR) is under investigation as a therapeutic target for cancers.	9558281:0
EGFR ---> Cancer		Regulation	This understanding may prove useful for developing clinical strategies to inhibit ErbB-mediated cancer.	15687591:11
EGFR ---> Cancer		Regulation	The epidermal growth factor receptor (EGFR) is a target of new therapies in most nonhematologic cancers.	17079479:0
EGFR ---> Cancer		Regulation	Certain ErbB members and their ligands are involved in human cancers of various origins.	10549355:3
EGFR ---> Cancer		Regulation	The epidermal growth factor receptor (EGFR) has critical functions in development and in many human cancers.	15329724:0
EGFR ---> Cancer		Regulation	EGFR activation/alteration may contribute to and sustain the high prevalence of this cancer.	20498858:14
EGFR ---> Cancer		Regulation	Epidermal growth factor (EGF) and its receptor (EGF-R) are attractive targets for cancer immunotherapy.	15522325:0
EGFR ---> Cancer		Regulation	Recent studies have shown that epidermal growth factor receptor (EGFR) is an important target for cancer therapy.	19806889:0
EGFR ---> Cancer		Regulation	The model provides an explanation at the molecular level for the effects of several cancer-causing EGFR mutations.	15576039:6
EGFR ---> Cancer		Regulation	Epidermal growth factor receptor-1 (EGFR) and EGFR-2 (HER2) have become major targets for cancer treatment.	16166289:0
EGFR ---> Cancer		Regulation	Inhibition of the epidermal growth-factor receptor (EGFR) is a new strategy in the treatment of solid malignancies.	17520845:0
EGFR ---> Cancer		Regulation	Epidermal growth factor receptor (EGFR) plays an important role in the progression of malignancy in gliomas.	9821109:0
EGFR ---> Cancer		Regulation	Elevated expression of epidermal growth factor receptor (EGFR) contributes to the progression of many types of cancer.	19158387:0
EGFR ---> Cancer		Regulation	The intensity of positive staining for EGF-R and myc product declined in the lesions of cancer pearl.	3280708:6
EGFR ---> Cancer		Regulation	EGF receptor is overexpressed in many types of tumors and constitutes a target for cancer treatment.	15531726:1
EGFR ---> Cancer		Regulation	These cancers require EGFR activity for the maintenance of critical intracellular survival and growth signaling pathways.	16857813:2
EGFR ---> Cancer		Regulation	Induction of Prostaglandin E(2) catabolism through inhibition of EGFR signaling blocks cancer growth in vivo.	16818638:5
EGFR ---> Cancer		Regulation	Thus, tissue factor could serve as a therapeutic target in EGFR-dependent malignancies.	19074872:8
EGFR ---> Cancer		Regulation	Alterations and disruptions in the function of the human epidermal growth factor receptor-kinase axis can lead to malignancy.	17846765:1
EGFR ---> Cancer		Regulation	Alteration of epidermal growth factor receptor (EGFR) is involved in various human cancers and has been intensively investigated.	21094134:0
EGFR ---> Cancer		Regulation	Abnormally elevated EGFR kinase activity can lead to various pathological states, including proliferative diseases such as cancer.	19479664:0
EGFR ---> Cancer		Regulation	Some cancers are clearly dependent on activation of the EGF receptor for their proliferation.	1651159:1
EGFR ---> Cancer		Regulation	Recently, evidence has been accumulated that the epidermal growth factor receptor (EGFR) is a promising target for cancer therapy.	16023762:2
EGFR ---> Cancer		Regulation	EGFRvIII expression increased with increasing malignancy in both study populations (CaP > BPH > Normal p, <0.0001).	17595991:4
EGFR ---> Cancer		Regulation	The epidermal growth factor receptors, HER1, HER2, HER3 and HER4 play a key role in the growth of malignant tumors.	18575766:0
EGFR ---> Cancer		Regulation	The ErbB family of transmembrane receptor tyrosine kinases plays an important role in the pathogenesis of many cancers.	12376557:0
EGFR ---> Cancer		Regulation	The results of this study support the idea that not only EGFR and VEGF but also Id-1 could be new targets in cancer treatment.	19014499:11
EGFR ---> Cancer		Regulation	We conclude that gene specific silencing of EGFRvIII is a promising strategy for treating cancers that contain this mutated receptor.	19001441:9
EGFR ---> Cancer		Regulation	Thus, we propose that MET amplification may promote drug resistance in other ERBB-driven cancers as well.	17463250:4
EGFR ---> Cancer		Regulation	Epidermal growth factor receptor (EGFR) plays an important role in cancer biology and offers a promising molecular therapeutic target.	18528288:0
EGFR ---> Cancer		Regulation	The epidermal growth factor receptor (EGFR) is a central regulator of proliferation and progression in human cancers.	18297114:0
EGFR ---> Cancer		Regulation	Our findings suggest strategies to target nucleolin as a general approach to inhibiting ErbB- and Ras-driven cancers.	21257709:9
EGFR ---> Cancer		Regulation	Clinical and experimental work supports the view that the epidermal growth factor receptor (EGFR) is a relevant target for cancer therapy.	18027154:0
EGFR ---> Cancer		Regulation	Epidermal growth factor receptor (EGFR) is an important anti-cancer therapy target that is applicable to many cancer types.	18692120:0
EGFR ---> Cancer		Regulation	In conclusion, TSSF showed an ability to inhibit EGFR-Grb2 signaling and could have a potential to treat EGFR-activated cancer.	20655296:7
EGFR ---> Cancer		Regulation	Epidermal growth factor (EGF) receptors (ErbB) and EGF family members represent promising targets for cancer therapy.	20587521:0
EGFR ---> Cancer		Regulation	The epidermal growth factor receptor (EGFR) plays an important role in cancer by activating downstream signals important in growth and survival.	21080693:0
EGFR ---> Cancer		Regulation	Overexpression of epidermal growth factor (EGF) receptor and HER2 (p185neu) may both contribute to the growth of human cancers.	9989823:0
EGFR ---> Cancer		Regulation	The epidermal growth factor receptor (EGFR) is involved in the regulation of several cellular processes and in the development of many human cancers.	21215239:0
EGFR ---> Cancer		Regulation	The epidermal growth factor receptor (EGFR) is a promising target for cancer therapy and a number of EGFR-targeted agents have been developed.	14760365:0
EGFR ---> Cancer		Regulation	Epidermal growth factor receptor plays an important role in cancer biology and also constitutes a promising molecular target of therapy.	17643098:2
EGFR ---> Cancer		Regulation	Deregulations of EGFR endocytosis in EGFR-ERK signaling are known to cause cancers and developmental disorders.	18505685:0
EGFR ---> Cancer		Regulation	Overexpression of EGFR and COX-2 may play an important role in the tumorgenesis, progression and malignancy of lung cancer.	20673501:7
EGFR ---> Cancer		Regulation	EGFR is thought to be involved the development of cancer, as the EGFR gene is often amplified, and/or mutated in cancer cells.	9496384:3
EGFR ---> Cancer		Regulation	The expression of EGFR raises the possibility that EGFR may be a potential therapeutic target in the treatment of this malignancy.	17289890:14
EGFR ---> Cancer		Regulation	These results have significant implications for the use of such tools in personalizing the approach to cancers treated with EGFR-directed targeted therapies.	19881954:8
EGFR ---> Cancer		Regulation	For this reason, EGFR may be an attractive target for both visualization and therapy of malignant tumors using radioactive nuclides.	15453964:1
EGFR ---> Cancer		Regulation	Evidence is presented that cyclooxygenase-2 (COX-2) and epidermal growth factor receptor (EGFR) are potential pharmacologic targets to prevent cancer.	15637389:2
EGFR ---> Cancer		Regulation	Both epidermal growth factor receptor (EGFR) and ErbB-2 play an important role in cancer biology and constitute promising molecular targets of therapy.	16729016:0
EGFR ---> Cancer		Regulation	The Epidermal Growth Factor Receptor (EGFR) is a member of the receptor tyrosine kinase family and has important roles in development and cancer.	16763949:0
EGFR ---> Cancer		Regulation	Accumulating evidence shows that epidermal growth factor receptor (EGFR) is involved in the pathogenesis and progression of many malignancies.	18443904:1
EGFR ---> Cancer		Regulation	Many evidences show that epidermal growth factor receptor variant type III (EGFRvIII) plays an important role in initiation and progression of various cancers.	15694026:0
EGFR ---> Cancer		Regulation	Both p53 accumulation and EGFR overexpression increased accompanied by a successive increase of degree of the glioma malignancy.	16776982:2
EGFR ---> Cancer		Regulation	Blockade of the kinase activity of EGFR has been used for cancer therapy; however, by itself, it does not seem to reach maximum therapeutic efficacy.	18455122:1
EGFR ---> Cancer		Regulation	Inhibition of the epidermal growth factor receptor (EGFR) by small molecules or antibodies has been pursued as a paradigm to treat human cancers for over two decades.	20739887:0
EGFR ---> Cancer		Regulation	Chronic stimulation of the EGFR and of multiple steps in the mitogen-activated protein kinase signaling pathway is involved in the development of cancer.	10542425:1
EGFR ---> Cancer		Regulation	Many evidences demonstrated that the epidermal growth factor receptor (EGFR) subfamily played an important role in they initiation and progression of various cancers.	15248908:0
EGFR ---> Cancer		Regulation	ErbB family of the receptor protein-tyrosine kinase plays an important role in the progression of human cancers including breast cancer.	20335174:0
EGFR ---> Cancer		Regulation	This paper reviews recent progress in the development of cancer therapies that are directed toward particular aspects of the extracellular and intracellular domains of EGFR.	11734113:2
EGFR ---> Cancer		Regulation	Thus, the study of v-ErbB tumor biology offers a useful model through which we can gain insight into the mechanism of EGFR-induced malignancies.	15149858:2
EGFR ---> Cancer		Regulation	The human epidermal growth factor receptor family of growth factor receptor tyrosine kinases plays an important role in the biology of many cancers.	20072830:0
EGFR ---> Cancer		Regulation	It has been indicated that altered expression of the epidermal growth factor receptor (EGFR) promotes the invasive and metastatic potential of a variety of human malignancies.	16158924:0
EGFR ---> Cancer		Regulation	Epidermal growth factor receptor (EGFR) is a key therapeutic target in many types of cancer, whereas nm23 is a putative metastasis suppressor gene.	19331130:2
EGFR ---> Cancer		Regulation	However, activation of the EGFR in non-malignant cell populations of the neoplastic microenvironment might also play an important role in cancer progression.	17894407:3
EGFR ---> Cancer		Regulation	On the basis of preclinical and clinical evidence, EGFR, HER2 and VEGF represent validated targets for cancer therapy and remain the subject of intensive investigation.	17883287:3
EGFR ---> Cancer		Regulation	We analyzed whether the LCS6 variant may be clinically relevant to patients with metastatic colorectal cancer treated with anti-epidermal growth factor receptor (EGFR) therapy.	20177422:2
EGFR ---> Cancer		Regulation	Cetuximab (Erbitux; ImClone Systems/Bristol-Myers Squibb) is a monoclonal antibody that binds to the epidermal growth factor receptor, which is important in the growth of many cancers.	15962524:0
EGFR ---> Cancer		Regulation	The anti-epidermal growth factor receptor monoclonal antibodies cetuximab and panitumumab have been demonstrated to be new therapeutic options for metastatic colorectal cancer .	20383189:0
EGFR ---> Cancer		Regulation	Epidermal growth factor receptor is a potential target for cancer treatment and new small-molecule tyrosine kinase inhibitor drugs have been designed to inhibit its activity.	17211472:0
EGFR ---> Cancer		Regulation	Human telomerase reverse transcriptase (hTERT) and epidermal growth factor receptor (EGFR) play an important role in many cancers including gynecological cancers.	17273731:0
EGFR ---> Cancer		Regulation	Collectively, the results of this study have revealed thermodynamic and mechanistic catalysts of kinase activation by major cancer-causing mutations in the ABL and EGFR kinase domains.	19714203:5
EGFR ---> Cancer		Regulation	Cetuximab is an anti-epidermal growth factor receptor monoclonal antibody used in the treatment of colorectal and head and neck cancers.	19730278:0
EGFR ---> Cancer		Regulation	Epidermal growth factor receptor (EGFR) is a validated therapeutic target in cancer and EGFR antagonists with greater effectiveness than existing clinical agents remain of interest.	20068188:0
EGFR ---> Cancer		Regulation	These results suggest that aberrant EGFR affects the malignancy of glioma by stimulating proliferation and inhibiting apoptosis.	9879464:5
EGFR ---> Cancer		Regulation	These findings suggest that increased ERBB3 expression, as in the case of epidermal growth factor receptor and ERBB2, may play a role in some human malignancies.	2687875:4
EGFR ---> Cancer		Regulation	Cetuximab and panitumumab are chimeric and fully human monoclonal antibodies, respectively, against epidermal growth factor receptor used in the treatment of metastatic colorectal cancer .	19415280:0
EGFR ---> Cancer		Regulation	The C-erbB family would play an importation role in ovarian malignant neoplasms, and also was related to poor prognosis in ovarian cancer.	15142456:5
EGFR ---> Cancer		Regulation	The epidermal growth factor receptor (EGFR) is overexpressed in several types of human cancer, and inhibition of EGFR function is a promising strategy for cancer therapy.	15827339:0
EGFR ---> Cancer		Regulation	The epidermal growth factor receptor (EGFR) vIII, a ligand-independent, constitutively active, mutated form of EGFR has been shown to play a role in the pathogenesis of some cancers.	19330625:1
EGFR ---> Cancer		Regulation	Epidermal growth factor receptor (EGFR) has a key role in cancer development and progression and has been recognised as a target of increasing importance in Non-small cell lung cancer.	16262567:3
EGFR ---> Cancer		Regulation	This suggests that erbB overexpression is not required for erbB to promote malignancy, but rather that overexpression is one of several mechanisms that generate unregulated erbB signaling.	16007579:10
EGFR ---> Cancer		Regulation	The epidermal growth factor receptor (EGFR) plays a key role in cancer development and progression in several human malignancies including non-small cell lung cancer .	17520577:0
EGFR ---> Cancer		Regulation	These results suggest that co-targeting EGFR and Src might be a valuable treatment approach for malignancies associated with altered expression of EGFR, EGFRvIII, and/or Src.	19235590:4
EGFR ---> Cancer		Regulation	We report on 7 patients with metastatic anal cancer treated with cetuximab - a chimeric antibody against EGFR - on a compassionate use basis along with the results of KRAS mutational analysis.	19923868:2
EGFR ---> Cancer		Regulation	The EGF receptor is an important target of cancer immunotherapies.	21592580:0
EGFR ---> Cancer		Regulation	Epidermal growth factor receptor (EGFR) is involved in development and progression of many human cancers.	21592959:0
EGFR ---> Cancer		Regulation	The EGFR is an oncogene known to be involved in the development and progression of many cancers.	21530363:0
EGFR ---> Cancer		Regulation	This study provides new data indicating that EGFR may be important in the etiology of interval cancer and be a possible therapeutic target.	21431872:8
EGFR ---> Cancer		Regulation	K-ras mutations predict resistance against epidermal growth factor receptor (EGFR)-directed therapy of metastatic colorectal cancer .	21573767:0
EGFR ---> Cancer		Regulation	Members of the epidermal growth factor receptor (EGFR) family represent validated targets for anti-cancer therapy and EGFR inhibitors have also shown efficacy in pancreatic carcinoma.	21763319:0
EGFR ---> Cancer		Regulation	Epidermal growth factor receptor (EGFR), an aberrantly overexpressed or activated receptor-tyrosine kinase in many cancers, plays a pivotal role in cancer progression and has been an attractive target for cancer therapy.	21487020:0
EGFR ---> Cancer		Regulation	Many new anti-human epidermal growth factor receptor molecules are now under evaluation for the treatment of gastric and gastro-esophageal junction cancer, but so far attempts to identify reliable predictive factors from phase I and II trials have produced inconclusive results.	21647199:4
EGFR ---> Cancer		Regulation	Inhibition of certain members of the Epidermal Growth Factor Receptor (EGFR) family is an effective treatment approach in some cancers.	22070017:1
EGFR ---> Cancer		Regulation	Members of the ErbB family of cell surface tyrosine kinase receptors are important targets for cancer treatment because they frequently contribute to the pathogenesis of malignancy.	22105164:0
EGFR ---> Cancer		Regulation	The epidermal growth factor receptor (EGFR) has become an important target in cancer treatment.	22201852:0
EGFR ---> Cancer		Regulation	The reduction of EGFR-TK activity by small or medium-sized molecules has been proven to be an effective treatment for cancer.	21713415:1
EGFR ---> Cancer		Regulation	These results suggest that EGFR plays critical roles in the survival, maintenance, and function of cancer stem cells.	22384257:9
EGFR ---> Cancer		Regulation	Point mutations in the K-ras gene have been shown to confer resistance against epidermal growth factor receptor-directed therapy of metastatic colorectal cancer.	22306670:0
EGFR ---> Cancer		Regulation	The epidermal growth factor receptor (EGFR) is a promising target for cancer therapy.	22426987:0
EGFR ---> Cancer		Regulation	Epidermal growth factor receptor (EGFR) is involved in the progression of many cancer types and represents an important therapeutic target.	22161775:0
EGFR ---> Cancer		Regulation	The epidermal growth factor receptor (EGFR) is a validated target for anti-cancer therapy and several EGFR inhibitors are used in the clinic.	22227023:0
EGFR ---> Cancer		Regulation	To investigate the predictive value of loss of PTEN expression in patients with metastatic colorectal cancer treated with anti-EGFR monoclonal therapy.	22610356:0
EGFR ---> Cancer		Regulation	This review focuses on the current therapeutic approaches directed against EGFR, the emerging challenges of EGFR therapy resistance, and how our increasing knowledge of EGFR biology is driving more targeted or alternative approaches to cancer therapies.	22471663:4
EGFR ---> Cancer		Regulation	Antitumor activity of HM781-36B, a highly effective pan-HER inhibitor in erlotinib-resistant NSCLC and other EGFR-dependent cancer models.	21732342:100
NOTCH1 --+> Cancer		Regulation	Blocking of Notch signaling by gamma-secretase inhibitor may constitute a novel molecular therapy for cancer.	21520992:1
NOTCH1 --+> Cancer		Regulation	Pre-clinical studies have suggested that inhibition of Notch is an attractive approach to treat hematologic and solid malignancies.	20334488:2
NOTCH1 --+> Cancer		Regulation	Notch and Hedgehog activate cell-cycle progression of adult and cancer stem cells.	20428807:0
NOTCH1 --+> Cancer		Regulation	Additionally, the STAT3/p63/Notch axis may be a useful target for the treatment of cancers exhibiting hyperactive mTOR signaling.	20038814:8
NOTCH1 --+> Cancer		Regulation	These data strongly suggest direct targeting of the NOTCH transcriptional complex as treatment strategy for NOTCH-dependent malignancies.	21119597:6
NOTCH1 --+> Cancer		Regulation	Similar types of interactions in mammals may be important for determining whether and how alterations in Ras or Notch lead to cancer.	16103211:4
NOTCH1 --+> Cancer		Regulation	In addition to its functions in developmental and cell maturation processes, studies indicate that NOTCH activation plays a role in the onset and progression of many human malignancies.	16848722:1
NOTCH1 --+> Cancer		Regulation	Accumulating data indicate that deregulated Notch activity is involved also in the genesis of other human cancers, such as pancreatic cancer, medulloblastoma and mucoepidermoid carcinoma.	16239105:2
NOTCH1 --+> Cancer		Regulation	Not surprisingly, Notch appears to play diverse roles in different malignancies, effecting differentiation, metastasis, cancer "stem cells," and angiogenesis.	18928660:3
NOTCH1 --+> Cancer		Regulation	These findings provide support for the use of gamma-Secretase inhibitor in Notch-dependent malignancies and that clinical benefits may be derived from transient but potent inhibition of Notch.	19775282:10
NOTCH1 --+> Cancer		Regulation	Collectively, the results show that inhibition of Notch signaling by PF-03084014 while minimizing gastrointestinal toxicity presents a promising approach for development of therapies for Notch receptor-dependent cancers.	20530712:10
NOTCH1 --+> Cancer		Regulation	Because cancer-causing Notch1 mutations also depend on (rate-limiting) site 2 proteolysis, the identity of these alternative proteases has important implications for understanding Notch activation in normal and cancer cells.	19726682:6
NOTCH1 --+> Cancer		Regulation	The inhibition of Notch signaling by active Jia compounds efficiently promotes the neuronal differentiation of neuroblastoma cells, intervening in tumorigenesis and the malignancy of neuroblastomas.	17105873:4
NOTCH1 --+> Cancer		Regulation	Our results highlight the differential ability of Notch receptor paralogs to initiate malignant tumor formation, and suggest that glial precursors of the optic nerve, but not the brain, are susceptible to transformation by Notch3.	21245095:8
NOTCH1 --+> Cancer		Regulation	To that end, Notch signaling pathway proteins are known to play critical roles in maintaining the balance between cell proliferation, differentiation and apoptosis, and thus it has been suggested that Notch may be responsible for the development and progression of human malignancies.	20491628:1
NOTCH1 --+> Cancer		Regulation	Notch signaling also plays an important role in cancer.	19211552:1050
NOTCH1 --+> Cancer		Regulation	Notch signaling also plays an important role in cancer.	19147503:1050
NOTCH1 --+> Cancer		Regulation	Epigenetic silencers and Notch collaborate to promote malignant tumours by Rb silencing.	16437107:100
NOTCH1 --+> Cancer		Regulation	Perturbation in Notch signaling often results in cancer and impaired development (20-25).	11425854:1048
NOTCH1 --+> Cancer		Regulation	The use of this drug combination represents a novel therapeutic approach for Notch-dependent cancers.	17363738:1069
NOTCH1 --+> Cancer		Regulation	Aberrant Notch regulation may cause human cancers, such as mammary tumors and leukemia (11).	15459022:1240
NOTCH1 --+> Cancer		Regulation	Several ?-secretase inhibitors are currently under evaluation as potential therapeutic agents for Notch-regulated cancers (Kogoshi et al., 2007).	18299346:1171
NOTCH1 --+> Cancer		Regulation	Cancer metastasis facilitated by developmental pathways: Sonic hedgehog, Notch, and bone morphogenic proteins.	19815628:1427
NOTCH1 --+> Cancer		Regulation	Cancer metastasis facilitated by developmental pathways: Sonic hedgehog, Notch, and bone morphogenic proteins.	17914743:100
NOTCH1 --+> Cancer		Regulation	This suggests that genetic lesions in NOTCH1, ITCH, LCK or PI3K and downstream signaling effectors may underlie certain human autoimmune malignancies as well.	17095521:1315
NOTCH1 --+> Cancer		Regulation	Any pharmacologic intervention that interferes with the activity of these proteases can thus theoretically prevent tumor growth in a Notch-dependent cancer.	17804716:1074
NOTCH1 --+> Cancer		Regulation	Therefore, the MECT1-MAML2 fusion is able to undermine at least two signaling pathways, CREB and Notch, which could be potentially important in cancer development.	15961999:1242
NOTCH1 --+> Cancer		Regulation	Activated Notch-1 negatively regulates c-Jun and JNK in many cancer types, thereby inhibiting apoptosis (26).	20053781:1136
NOTCH1 --+> Cancer		Regulation	Activated Notch-1 negatively regulates c-Jun and JNK in many cancer types, thereby inhibiting apoptosis (26).	20053782:1136
NOTCH1 --+> Cancer		Regulation	Indeed, it has been shown that Notch blockade reduces cancer cells in Daoy and inhibits tumor engraftment in nude mice [26,27].	18826648:1254
NOTCH1 --+> Cancer		Regulation	Chemical inhibitors of ?-secretase activity can suppress endogenous Notch activity and have been proposed as possible therapeutic agents for cancers involving Notch activation (Miele et al. 2006).	17344417:1168
NOTCH1 --+> Cancer		Regulation	Moreover, developmental signaling pathways, such as Notch and Hedgehog, as well as the polycomb gene BMI1 are thought to regulate both normal and cancer stem cells [40]-[43].	20824134:1188
NOTCH1 --+> Cancer		Regulation	Similarly, over-expression of Notch induces cancer in salivary and mammary tissues, but inhibits cell growth and induces keratinocyte differentiation in skin (46-48).	16840439:1239
NOTCH1 --+> Cancer		Regulation	Our data suggest that targeting NOTCH signaling using ?-secretase inhibitors may be an attractive therapeutic strategy to treat highly lethal Adenocarcinoma of the lung and possibly other commonly hypoxic malignancies (20).	17804701:1224
NOTCH1 --+> Cancer		Regulation	If murine and in vitro data are confirmed in human disease, the treatment of cancers dependent on Notch activity may benefit from combinations of agents targeting both pathways, for example, inhibiting Notch and IKK activities, or Notch and the proteasome.	18059366:1137
NOTCH1 --+> Cancer		Regulation	The Notch gene influences cell differentiation and cell fate during development and needs to partner with an oncoprotein, such as ras, to cause cancer, and the relevance of Notch and ras in human breast cancer has been shown (5).	15705862:1072
NOTCH1 --+> Cancer		Regulation	To further investigate these issues, we developed a new approach for inhibiting endogenous Notch signaling in thymocytes that avoids the problems of embryonic lethality, redundancy, and Notch-induced malignancies that plagued many of the earlier studies.	17698590:1070
NOTCH1 --+> Cancer		Regulation	Aberrant Notch signaling leads to pathological consequences and contributes to the development of cancers, tumors, and a growing list of diseases like Alagilles syndrome and CADASIL syndrome, which affect multiple organ systems (Hansson et al., 2004; Lasky and Wu, 2005).	16425217:1142
NOTCH1 --+> Cancer		Regulation	Deregulation of Notch signalling is implicated in the development of various cancers, and Notch blockade appears to affect the survival and proliferation of multiple types of cancer (Radtke and Raj, 2003; Politi et al, 2004; Weng and Aster, 2004).	19455146:1226
NOTCH1 --+> Cancer		Regulation	It is possible that down-regulation of Notch protein levels may have a greater impact than inhibition of intracellular portion of Notch1 production on cross-talk with other pathways that drive cancer growth [66], [67], as well as the expression of key factors involved in cell cycle progression [68].	20161710:1412
NOTCH1 --+> Cancer		Regulation	Integrative genomic analyses on HES/HEY family: Notch-independent HES1, HES3 transcription in undifferentiated ES cells, and Notch-dependent HES1, HES5, HEY1, HEY2, HEYL transcription in fetal tissues, adult tissues, or cancer.	17611704:100
NOTCH1 --+> Cancer		Regulation	The Notch-Slug signaling axis inhibits anoikis of human breast cells During cancer progression and dissemination, malignant cancer cells enter the circulation or lymphatic system and then must survive in the vasculature until they successfully extravasate into a tissue site.	17984306:1210
NOTCH1 --+> Cancer		Regulation	References Because the Notch-IC signaling plays an important role in cancer development, it is plausible that targeting the Notch signaling steps, including receptor/ligand binding, release of Notch-IC, interaction of Notch-IC and downstream targets, as well as Notch-IC protein stability, can have antitumor effects (13, 14).	17332312:1088
NOTCH1 --+> Cancer		Regulation	In addition, a recent report has suggested that Notch-1 may have a dose-dependent function in cancer, with low levels of Notch-1 protecting cervical cancer cells from proapoptotic signals, and thus being beneficial to cancer cells, and higher levels of Notch-1 activity being detrimental, driving neoplastic cells into G1 arrest.22, 29, 30 .	16341148:1134
NOTCH1 --+> Cancer		Regulation	The specific role of each individual Notch receptor in regulation of radioresistance of glioma stem cells is beyond the scope of this study, but there is substantial interest with regard to the therapeutic potential of Notch inhibition because specific Notch neutralizing antibodies are under clinical development for systemic cancer treatment and may have distinct adverse effects in a therapeutic …	19921751:1433
NOTCH1 --+> Cancer		Regulation	In contrast to gain-of-function mutations in Notch1 and their oncogenic role in T-ALL (3, 4), and perhaps in solid tumors, Notch1 loss-of-function mutations have only been implicated in a limited number of tumors, such as skin (2), where Notch1 loss promotes tumor formation non-cell-autonomously by creating a wound-like environment and autonomously by enhancing progression to cancer (5, 6).	21266774:1064
NOTCH1 --+> Cancer		Regulation	NOTCH and hypoxia pathways are both known to be highly involved in cancer.	21617216:0
NOTCH1 --+> Cancer		Regulation	Notch signaling (mediated by ?-secretase) has been shown to contribute to maintenance of the cancer stem cell phenotype.	21665937:2
NOTCH1 --+> Cancer		Regulation	Dysregulated Notch signaling plays an important role in the progression of cancer.	21890747:0
NOTCH1 --+> Cancer		Regulation	Not surprisingly, Notch also plays a role in cancer when it is dysregulated.	22399349:4
NOTCH1 --+> Cancer		Regulation	Notably, both abnormal increases and deficiencies of Notch signaling result in human developmental anomalies and cancer development implying that the precise regulation of the intensity and duration of Notch signals is imperative.	22399335:1
KDR ---> Cancer		Regulation	VEGFR-2 and Src kinases both play important roles in cancers.	21576023:0
KDR ---> Cancer		Regulation	Abnormal activation of VEGFR leads to several disorders including cancer.	21034401:1
KDR ---> Cancer		Regulation	The vascular endothelial growth factor (VEGF) receptor is a major target for anti-angiogenesis-based cancer treatment.	11747347:0
KDR ---> Cancer		Regulation	Kinase insert domain-containing receptor (KDR) plays a critical role in the metastasis of cancer and is used as a molecular target in cancer therapy.	19435508:0
KDR ---> Cancer		Regulation	Vascular endothelial growth factor (VEGF) and its family of receptors (VEGFR) play a critical role in cancer progression by promoting new blood vessel formation.	15310417:1
KDR ---> Cancer		Regulation	Vascular endothelial growth factor (VEGF) and its receptor tyrosine kinases, VEGFR-1 and VEGFR-2, are important therapeutic targets for various cancers including AML.	16898965:0
KDR ---> Cancer		Regulation	As angiogenesis has been shown to be essential for malignancy of tumours, VEGFR-2 is a potential therapeutic target for the treatment of cancers.	17824843:1
KDR ---> Cancer		Regulation	Vascular endothelial growth factor receptors (VEGFR) have important roles in cancer, affecting blood and lymphatic vessel functionality as well as tumor cells themselves.	18316624:0
KDR ---> Cancer		Regulation	The human vascular endothelial growth factor receptor-2 (VEGFR-2/KDR) and its ligand vascular endothelial growth factor (VEGF) play an essential role in tumor angiogenesis and in haematological malignancies.	15946674:0
KDR ---> Cancer		Regulation	These findings indicate an important role for the 167-181 region of VEGFR-2 in the stimulation of CD4(+) T cell responses to VEGFR-2 protein, and may be instrumental both for the development and monitoring of upcoming antitumor vessel vaccines against different cancers based on VEGFR-2 immunogens.	18594014:10
KDR ---> Cancer		Regulation	Expression of VEGFR-1 and VEGFR-2 and their ligands may sustain an autocrine loop in some human model cancers.	18694994:1067
KDR ---> Cancer		Regulation	Studies are under way in order to further improve the VEGF receptors-mediated gene delivery system for future clinic trials of cancer gene therapy.	10321685:1227
KDR ---> Cancer		Regulation	Thus, the sheddases for VEGFR2 and NRP-1 could be novel targets for treatment of pathological neovascularization in cancer, rheumatoid arthritis, and proliferative retinopathies. *.	18818406:1103
KDR ---> Cancer		Regulation	It is conceivable that the breaking of immune tolerance against this VEGFR-2 (Flk-1) on autologous angiogenic endothelial cells is a useful approach for cancer therapy with active immunity.	12750177:1051
KDR ---> Cancer		Regulation	Both KDR/Flk-1 and Flt-1, thus, appear to be required for angiogenesis under pathological conditions, including cancer, as well as vasculogenesis during embryonic development.	12489845:1038
KDR ---> Cancer		Regulation	The corresponding proteins, namely PDGFRa, c-Kit and vascular endothelial growth factor 2 (VEGFR-2), play a central role in cancer biology and have been reported with genetic alterations and strong expression in a number of tumor entities [4], [5], [6].	20686603:1127
KDR ---> Cancer		Regulation	This was first revealed in a mouse model of pancreatic neuroendocrine cancer treated with the anti-VEGF receptor (VEGFR) monoclonal antibody DC101; in this model an initial response was followed by tumour regrowth and revascularisation.	21172081:1050
KDR ---> Cancer		Regulation	Because VEGFR-2 is generally accepted to be more functionally important than VEGFR-1 in cancer progression, the ability to image VEGFR-2 expression can be a valuable tool for evaluating patients with a variety of malignancies, particularly those undergoing anti-VEGFR-2 therapies.	18375921:1124
KDR ---> Cancer		Regulation	SU5416 (Semaxanib, Sugen, Inc., South San Francisco, CA) is a selective vascular endothelial growth factor receptor 2 antagonist that has been shown to inhibit tumor growth (59) and metastases (60) in xenograft models for several solid malignancies and is being tested in active trials for patients with several malignancies.	12727938:1227
KDR ---> Cancer		Regulation	In this respect, our finding of VEGF receptors and neuropilins in the human urothelium raises the intriguing question of whether disorders that alter urothelium integrity and permeability such as interstitial cystitis, infection, and cancer can be diagnosed and/or treated via modulation of VEGF receptors and neuropilins.	18463314:1329
KDR ---> Cancer		Regulation	Vascular endothelial growth factor receptor 2 is believed to be the major mediator of angiogenesis in human malignancy, as it regulates activation of downstream effector molecules such as phosphoinositide 3-kinase and AKT, and potentiates endothelial differentiation, DNA synthesis and proliferation (Waltenberger et al, 1994; Meyer and Rahimi, 2003).	16685275:1037
KDR ---> Cancer		Regulation	We also found that >80% of pancreatic cancer clinical specimens expressed EGF, VEGF, EGFR, VEGFR, phosphorylated EGFR, and pVEGFR on tumor cells and tumor-associated endothelial cells.3 These data suggest that EGFR, VEGFR, and platelet-derived growth factor receptor could be attractive targets for therapy of this cancer.	16288027:1272
KDR ---> Cancer		Regulation	Taking into consideration that at least a subset of interstitial cystitis patients seems to benefit from bacillus Calmette-Guérin therapy and it is known that bacillus Calmette-Guérin increases the urinary levels of VEGF (35), it is reasonable to raise the intriguing question of whether disorders that alter urothelial integrity and permeability, such as interstitial cystitis, infection, and cance…	18815217:1277
KDR ---> Cancer		Regulation	BACKGROUND AND PURPOSE Vascular endothelial growth factor receptor 2 (VEGFR2) is an attractive therapeutic target for the treatment of diseases such as cancer.	22141913:0
VEGFA --+> Cancer		Regulation	The expression of VEGF increases with cancer progression.	12465010:4
VEGFA --+> Cancer		Regulation	VEGF may constitute a novel therapeutic target for antiangiogenic cancer therapy.	16525667:9
VEGFA --+> Cancer		Regulation	Vascular endothelial growth factor (VEGF) plays multiple roles in cancer development.	19227609:1
VEGFA --+> Cancer		Regulation	Vascular endothelial growth factor (VEGF) plays critical roles in cancer aggressiveness.	16773190:0
VEGFA --+> Cancer		Regulation	We also show that VEGF concentration increases with increasing malignancy of the tumours.	21597873:4
VEGFA --+> Cancer		Regulation	Repression of vascular endothelial growth factor A (VEGF-A) is an attractive approach to cancer therapy.	20473588:0
VEGFA --+> Cancer		Regulation	Vascular endothelial growth factor (VEGF) plays a crucial role in the growth and metastatic spread of cancer.	15828549:0
VEGFA --+> Cancer		Regulation	Monoclonal antibody against VEGF may be of value in the treatment of cancer.	11776866:10
VEGFA --+> Cancer		Regulation	Vascular endothelial growth factor (VEGF) affects malignant tumours by promoting angiogenesis.	9635853:0
VEGFA --+> Cancer		Regulation	The angiogenic growth factors VEGF, PDGF and bFGF play a role in cancer aggressiveness.	12498992:1
VEGFA --+> Cancer		Regulation	Vascular endothelial growth factor (VEGF) plays a crucial role in angiogenesis of many solid malignancies.	15282704:0
VEGFA --+> Cancer		Regulation	Therefore, VEGF and its receptors are considered to be primary targets for antiangiogenic strategy during cancer chemotherapy.	16309186:1
VEGFA --+> Cancer		Regulation	Bevacizumab is a monoclonal antibody against vascular endothelial growth factor (VEGF), which is used to treat several cancers.	19077094:0
VEGFA --+> Cancer		Regulation	VEGF is associated with tumor progression and may increase the malignancy via angiogenesis.	11702681:9
VEGFA --+> Cancer		Regulation	Recently, VEGF expression has been shown to significantly affect the prognosis of different kinds of human cancer.	9815760:2
VEGFA --+> Cancer		Regulation	Vascular endothelial growth factor (VEGF), a major angiogenic growth factor, is involved in the pathogenesis of cancer.	16891056:0
VEGFA --+> Cancer		Regulation	The results of this study support the idea that not only EGFR and VEGF but also Id-1 could be new targets in cancer treatment.	19014499:11
VEGFA --+> Cancer		Regulation	The vascular endothelial growth factor (VEGF) is involved in different sicknesses (cardiovascular diseases, cancer, and other).	19373805:0
VEGFA --+> Cancer		Regulation	Various approaches for the control of cancers involving inhibition of the activity of VEGF are currently being investigated.	11902537:6
VEGFA --+> Cancer		Regulation	Vascular endothelial growth factor (VEGF) expression and mutations of cancer-related genes increase with cancer progression.	9683299:0
VEGFA --+> Cancer		Regulation	Vascular endothelial growth factor (VEGF) is thought to be the most potent angiogenic factor and may contribute to the progression of various cancers.	12530025:0
VEGFA --+> Cancer		Regulation	The anti-VEGF mAb, bevacizumab, has been used in the treatment of cancer to reduce local angiogenesis and tumour progression.	19818055:3
VEGFA --+> Cancer		Regulation	Thus, these compounds may have the potential for the treatment of cancers dependent on VEGF-induced vascularization.	19307054:7
VEGFA --+> Cancer		Regulation	Polymorphisms of the VEGF gene are known to affect the biological behaviour of cancers but have seldom been studied in thyroid cancer.	21093207:0
VEGFA --+> Cancer		Regulation	Therefore, prophylatic application of anti-VEGF antibody before angiogenic switch may inhibit aggressive growth of these malignancies at an initial phase.	21196333:8
VEGFA --+> Cancer		Regulation	Vascular endothelial growth factor (VEGF) plays a crucial role in angiogenesis in development, in cancer and in other important diseases.	9839443:0
VEGFA --+> Cancer		Regulation	Bevacizumab is a recombinant humanized monoclonal antibody with activity against vascular endothelial growth factor used in the treatment of various cancers.	18598098:0
VEGFA --+> Cancer		Regulation	Vascular endothelial growth factor (VEGF) and its receptors are key regulators of angiogenesis and are potential targets in cancer therapy.	15001553:0
VEGFA --+> Cancer		Regulation	Vascular Endothelial Growth Factor (VEGF), basic Fibroblast Growth Factor (bFGF) can be used in diagnosis and treatment of diseases like malignancies.	18634281:3
VEGFA --+> Cancer		Regulation	Vascular endothelial growth factor (VEGF) plays a critical role in cancer progression by promoting new blood vessel formation.	17567469:3
VEGFA --+> Cancer		Regulation	Namely, VEGF in some endometrial cancers might contribute to the early process of advancing of malignancy via angiogenic activity.	10381125:5
VEGFA --+> Cancer		Regulation	Vascular endothelial growth factor (VEGF) is a key regulator of pathogenic angiogenesis in diseases such as cancer and diabetic retinopathy.	19917137:0
VEGFA --+> Cancer		Regulation	Among many angiogenic factors, vascular endothelial growth factor (VEGF) has been shown to play a major role in the development and dissemination of the malignant tumours.	10408410:1
VEGFA --+> Cancer		Regulation	Cancer growth and progression is often critically influenced by the production of vascular endothelial growth factor (VEGF), a key mediator of angiogenesis.	15592523:0
VEGFA --+> Cancer		Regulation	Similarly, VEGF-induced cancer-associated systemic syndrome occurred in a spontaneous breast cancer mouse model overexpressing neu.	19017793:4
VEGFA --+> Cancer		Regulation	Overexpressions of hepatoma-derived growth factor (HDGF) and vascular endothelial growth factor (VEGF) play important roles in the development and progression of cancers.	20848225:0
VEGFA --+> Cancer		Regulation	Vascular endothelial growth factor (VEGF) plays an important role in the angiogenesis of numerous solid malignancies including colon cancer.	10804085:1
VEGFA --+> Cancer		Regulation	On the basis of preclinical and clinical evidence, EGFR, HER2 and VEGF represent validated targets for cancer therapy and remain the subject of intensive investigation.	17883287:3
VEGFA --+> Cancer		Regulation	VEGF could contribute to the progression of pediatric solid malignancies, and serum VEGF could be used to monitor therapeutic response.	11340583:8
VEGFA --+> Cancer		Regulation	In contrast, VEGF-A has a critical role for angiogenesis more in diffuse-type cancers, but less in those of intestinal type.	21118571:11
VEGFA --+> Cancer		Regulation	Vascular endothelial growth factor (VEGF) has been demonstrated to play an important role in tumor angiogenesis and to influence prognosis in many cancers.	12969230:0
VEGFA --+> Cancer		Regulation	Vascular endothelial growth factor (VEGF), an important regulator of angiogenesis and vascular permeability, is involved in various steps of many malignancies.	20082870:0
VEGFA --+> Cancer		Regulation	Vascular endothelial growth factor-A (VEGF-A) has been demonstrated to play an important role in tumour angiogenesis and to influence prognosis in many cancers.	16641910:0
VEGFA --+> Cancer		Regulation	Vascular endothelial growth factor (VEGF) and its family of receptors (VEGFR) play a critical role in cancer progression by promoting new blood vessel formation.	15310417:1
VEGFA --+> Cancer		Regulation	Vascular endothelial growth factor (VEGF) and its receptor tyrosine kinases, VEGFR-1 and VEGFR-2, are important therapeutic targets for various cancers including AML.	16898965:0
VEGFA --+> Cancer		Regulation	Hodgkin and Reed-Sternberg cells also express the growth-stimulating VEGF-R2 receptor suggesting that VEGF could contribute to the pathophysiology of this malignancy.	19609243:3
VEGFA --+> Cancer		Regulation	VEGF is involved pathologically in cancer, proliferative retinopathy and rheumatoid arthritis, and as such represents an important therapeutic target.	11866530:1
VEGFA --+> Cancer		Regulation	However, questions remain regarding the ability of VEGF alone to cause ascites formation and the ability of VEGF blockade to inhibit the growth of disseminated cancer.	14654557:3
VEGFA --+> Cancer		Regulation	Vascular endothelial growth factor A (VEGF-A), a major driver of physiological and pathological angiogenesis, plays important roles in the etiology and metastasis of cancers.	20303008:0
VEGFA --+> Cancer		Regulation	Vascular endothelial growth factor (VEGF), platelet-derived growth factor , and their receptors are important targets in cancer therapy based on angiogenesis inhibition.	19401451:0
VEGFA --+> Cancer		Regulation	Vascular endothelial growth factor (VEGF) is a major driver of physiological and pathological angiogenesis and plays important roles in the etiology and metastasis of cancers.	19816815:0
VEGFA --+> Cancer		Regulation	Gastrointestinal perforation is a serious adverse event associated with bevacizumab, an inhibitor of vascular endothelial growth factor (VEGF) widely used in current cancer treatment.	19482548:0
VEGFA --+> Cancer		Regulation	Tyrosine kinase inhibitors are promising substances not only in cancer therapy, but also in the treatment of ischemic retinopathies that are mediated by VEGF.	15650859:12
VEGFA --+> Cancer		Regulation	Furthermore, the present study confirms previous observations indicating that VEGF expression may play a crucial role in xenotransplantability of human solid malignancies in SCID mice.	10811135:6
VEGFA --+> Cancer		Regulation	Vascular endothelial cell growth factor (VEGF) plays an important role in the biology of gynecological cancer, usually linked with aggressive tumour behaviour and a poor postoperative outcome.	21208810:0
VEGFA --+> Cancer		Regulation	These results suggest that an anti-VEGF antibody can be effective against a wide variety of cancers, and that VEGF may be a possible target for cancer therapy.	9714067:6
VEGFA --+> Cancer		Regulation	Antiangiogenesis by inhibition of vascular endothelial growth factor (VEGF) has recently been demonstrated to be an effective therapeutic mode in human cancer alongside surgery, radiotherapy and chemotherapy.	16556023:0
VEGFA --+> Cancer		Regulation	Experimental evidence has also suggested that up-regulated expression of VEGF-A may cooperate with other genetic or epigenetic changes to induce or accelerate tumor progression to invasive and metastatic cancers.	11809716:1
VEGFA --+> Cancer		Regulation	Our data suggest that intervention of this non-VEGF reciprocal interaction loop for the tumor vasculature could be an important therapeutic target for the treatment of cancer and metastasis.	17909625:8
VEGFA --+> Cancer		Regulation	Our previous results indicated that Conjugated linoleic acid induced suppression of VEGF-A in MCF-7 cells, which may be one of Conjugated linoleic acid's anticancer mechanisms.	16312046:3
VEGFA --+> Cancer		Regulation	The human vascular endothelial growth factor receptor-2 (VEGFR-2/KDR) and its ligand vascular endothelial growth factor (VEGF) play an essential role in tumor angiogenesis and in haematological malignancies.	15946674:0
VEGFA --+> Cancer		Regulation	Objective responses to single-agent thalidomide have been described, and a randomized study showed that bevacizumab (a neutralizing antibody against vascular endothelial growth factor) delayed time to progression of metastatic renal cancer.	15235386:1
VEGFA --+> Cancer		Regulation	The findings suggest that the induction of angiogenesis and VEGF expression by ethanol represents an important mechanism of cancer progression associated with alcoholic beverage consumption.	15597382:11
VEGFA --+> Cancer		Regulation	Thus, in addition to its direct, growth stimulatory effect on transformed cells, IGF-I induces the expression of VEGF which can promote the progression of cancer by regulating the development of new blood vessels.	8910616:9
VEGFA --+> Cancer		Regulation	In conclusion, the present study showed clearly that VEGF plays an important role in cancer growth due to stimulation of angiogenesis by accelerating cell growth after reaching the target organs.	10690548:11
VEGFA --+> Cancer		Regulation	Thus, VEGF may play a broader role in the pathogenesis of cancer than was previously thought, and therapeutic blockade of VEGF action may improve prospects for immunotherapy as well as inhibit tumor neovasculature.	8837607:3
VEGFA --+> Cancer		Regulation	The induction of new blood vessels is critical to the pathogenesis of colon cancer, and inhibition of vascular endothelial growth factor (VEGF) has proven to be an effective approach to the treatment of this malignancy.	16258261:0
VEGFA --+> Cancer		Regulation	VEGF certainly has an important role in both ovarian endometriosis and for cancer progression; however, the activity index may be better to investigate the real role of VEGF in the pathology we have considered.	16048802:8
VEGFA --+> Cancer		Regulation	Inhibition of vascular endothelial growth factor (VEGF), the best-established antiangiogenic treatment in cancer, has shown some effectiveness; however, the identification of novel regulators, whose function is independent of VEGF, is required to achieve better outcomes.	19208835:1
VEGFA --+> Cancer		Regulation	Interleukin-6 (IL6) and vascular endothelial growth factor (VEGFA) are abundantly produced by glioma cells and contribute to malignancy by promoting angiogenesis, cell proliferation and resistance to apoptosis.	19431143:0
VEGFA --+> Cancer		Regulation	The expression of VEGF protein increased during cancer development: normal esophageal epithelium (29.0%, 18/62), adjacent atypical hyperplastic epithelium (54.8%, 17/31), and carcinoma (67.7%, 42/62).	18023103:7
VEGFA --+> Cancer		Regulation	These results demonstrate the potential of ExFlk.6His to inhibit VEGF action by a potent "dominant-negative" mechanism and suggest that targeting VEGF action using a soluble receptor may be an effective antiangiogenic therapy for cancer and other "angiogenic" diseases.	9438388:8
VEGFA --+> Cancer		Regulation	The overexpression of angiogenic factors such as vascular endothelial growth factor (VEGF), fibroblast growth factor and insulin-like growth factors plays a role in the migration and proliferation of endothelial cells in many cancers.	14710236:0
VEGFA --+> Cancer		Regulation	These results have broad implications for how combinatorial growth factor signaling contributes to cancer metastasis, suggesting that VEGF and TGFß might modulate HGF signaling to influence route selection during cancer progression.	21075102:8
VEGFA --+> Cancer		Regulation	The proangiogenic effects of glioma stem cell-like glioma cells on endothelial cells were specifically abolished by the anti-VEGF neutralizing antibody bevacizumab, which is in clinical use for cancer therapy.	16912155:8
VEGFA --+> Cancer		Regulation	IL-6 and IL-8, and probably midkine and VEGF-A, appear to participate in the development of cancer-related cachexia in gastroesophageal malignancies, although a detailed mechanism underlying cytokine involvement needs to be elucidated.	17931612:5
VEGFA --+> Cancer		Regulation	Although it mainly exerts its efficacy in conjunction with conventional cytotoxic chemotherapy, several, apparently vascular endothelial growth factor-dependent malignancies such as renal cell cancer, ovarian cancer, and glioblastoma have shown to be susceptible to single-agent bevacizumab.	18536556:6
VEGFA --+> Cancer		Regulation	Current antiangiogenic cancer therapies directed at VEGF-A or its receptors have been of only limited benefit to cancer patients, perhaps because they target only the endothelial cells of the tumor blood vessel subset that requires exogenous VEGF-A for maintenance.	20490982:5
VEGFA --+> Cancer		Regulation	These include the down-regulation of major tumor suppressor genes and thyroid iodide-metabolizing genes and the up-regulation of cancer-promoting molecules, such as vascular endothelial growth factor, matrix metalloproteinases, nuclear transcription factor kappaB, and c-Met.	17940185:6
VEGFA --+> Cancer		Regulation	These results demonstrate a novel pathogenic mechanism whereby mutations in BRCA1, via their interaction with ER-alpha, could promote tumorigenesis through the hormonal regulation of mammary epithelial cell proliferation and impaired VEGF function, which may lead to cancer growth and angiogenesis.	12400015:11
VEGFA --+> Cancer		Regulation	We hypothesize that nanodrugs (i.e. Caelyx and/or Abraxane) given at the proper menstrual stage with predicted highest VEGF expression and cancer vascular permeability allow significantly increased drug retention in breast cancer, and subsequently result in the maximal cancer growth control and minimal cancer metastatic spread.	18299174:4
VEGFA --+> Cancer		Regulation	Additionally, we show that triptolide treatment decreased expression of VEGF and COX-2, which promote cancer progression and invasion, and inhibited the expression of multiple cytokine receptors potentially involved in cell migration and cancer metastasis, including the thrombin receptor, CXCR4, TNF receptors, and TGF-ß receptors.	19922946:6
VEGFA --+> Cancer		Regulation	Cancer immunosuppression evolves by constitution of an immunosuppressive network extending from a primary tumour site to secondary lymphoid organs and peripheral vessels and is mediated by several tumour-derived soluble factors such as interleukin-10 (IL-10), transforming growth factor-beta (TGF-beta) and vascular endothelial growth factor (VEGF).	17005005:0
VEGFA --+> Cancer		Regulation	The changes in breast cancer capillary permeability, VEGF, and bFGF that occur during each fertility cycle, in breast tissue and breast cancer, putatively in response to cyclical changes in sex hormones, might contribute, at least in part, to both the modulation of cancer growth and post-resection breast cancer spread by the fertility cycle.	16020664:12
VEGFA --+> Cancer		Regulation	VEGF plays an especially important role in cancer.	11280761:1045
VEGFA --+> Cancer		Regulation	CsA promotes the development of VEGF-induced posttransplantation cancer.	18632621:1347
VEGFA --+> Cancer		Regulation	It is therefore considered that inhibition of VEGF is a rational strategy to treat cancer.	19531544:1075
VEGFA --+> Cancer		Regulation	Vascular endothelial growth factor-A (VEGF-A) is a prime therapeutic target for various cancers.	19723884:1050
VEGFA --+> Cancer		Regulation	Furthermore, three of these genes, VEGFA, PAI-1, and TFP1, have well-established roles in cancer.	18644977:1242
VEGFA --+> Cancer		Regulation	Vascular endothelial growth factor (VEGF) plays an important role in cancer progression.	17486129:1031
VEGFA --+> Cancer		Regulation	VEGF is in the spotlight of cancer therapy as its presence is crucial for neoangiogenesis.	18381453:1069
VEGFA --+> Cancer		Regulation	Crosstalk between peroxisome proliferator-activated receptor delta and VEGF stimulates cancer progression.	17148604:100
VEGFA --+> Cancer		Regulation	Clinical translation will be critical for the maximum benefit of VEGF-based cancer imaging agents.	17121909:1133
VEGFA --+> Cancer		Regulation	VEGF, as a key mediator of angiogenesis, also plays an important role in the development of cancers.	19566948:1175
VEGFA --+> Cancer		Regulation	Thus, inhibition of VEGF production and/or function is a promising strategy for cancer therapy and prevention.	17071632:1061
VEGFA --+> Cancer		Regulation	Thus, interfering with the autocrine VEGF loop may have an impact on the growth of the cancer.	12374693:1168
VEGFA --+> Cancer		Regulation	The results of VEGF-A immunohistochemistry were equivalent, suggesting VEGF-A expression increasing with the grade of malignancy.	16565972:1349
VEGFA --+> Cancer		Regulation	Specific gene expression under control of the VEGF promoter is a promising approach for gene therapy of a variety of cancers.	15616600:1213
VEGFA --+> Cancer		Regulation	Thus, targeting VEGF in cancer therapy may function as an anticancer stem cell therapy.	17908997:1160
VEGFA --+> Cancer		Regulation	Abs to VEGF enhance the efficacy of cancer immunotherapy by improving endogenous dendritic cell function (61).	17785811:1370
VEGFA --+> Cancer		Regulation	The monoclonal anti-vascular endothelial growth factor antibody bevacizumab is increasingly used in the treatment of several malignant tumors.	21707979:0
VEGFA --+> Cancer		Regulation	Moreover, PLGA microcapsules of siRNAs against VEGF, cFLIP, Raf-1, and Int6 have also been developed to treat various cancers and arteriosclerosis obliterans.	21881300:3
VEGFA --+> Cancer		Regulation	Vascular endothelial growth factor (VEGF) and its receptor (Flt/VEGFR family) system play a crucial role not only in physiological but also in most parts of pathological angiogenesis including cancer.	21779435:1
VEGFA --+> Cancer		Regulation	The anti-vascular endothelial growth factor (VEGF) monoclonal antibody bevacizumab, which binds to and neutralizes VEGF-A, has become a central part of the treatment of metastatic colorectal cancer.	21679003:7
VEGFA --+> Cancer		Regulation	VEGF serves as a logical target for antiangiogenic cancer therapy because of its fundamental role in tumour angiogenesis.	22126731:1
VEGFA --+> Cancer		Regulation	Angiogenesis plays a crucial role in the progression of cancers, which is greatly regulated by vascular endothelial growth factor (VEGF).The current study was designed to evaluate the anti-tumor effects of VEGF siRNA in combination with fusion suicide gene yCDglyTK.	21840308:1
VEGFA --+> Cancer		Regulation	In addition to its well-known effect on angiogenesis, VEGF affected skin tumour growth by promoting cancer stemness and symmetric Cancer stem cell division, leading to Cancer stem cell expansion.	22012397:8
VEGFA --+> Cancer		Regulation	VEGF has become an attractive target for cancer therapy in view of its pivotal role in angiogenesis.	22050750:3
VEGFA --+> Cancer		Regulation	Bevacizumab might be effective against gastric cancer, because VEGF has been reported to be involved in the development of gastric cancer as well as other cancers.	22273502:1
VEGFA --+> Cancer		Regulation	However, all-trans retinoic acid also up-regulates expression of vascular endothelial growth factor (VEGF) in cancer cells, which leads to angiogenesis and can, thus, facilitate cancer growth.	21898109:2
VEGFA --+> Cancer		Regulation	There are no robust data on prognostic factors for overall survival in patients with metastatic colorectal cancer treated with vascular endothelial growth factor (VEGF)-targeted therapy.	22631638:1
VEGFA --+> Cancer		Regulation	As a critical factor in the induction of angiogenesis, vascular endothelial growth factor (VEGF) has become an attractive target for antiangiogenic and cancer therapeutic agents.	22436611:2
VEGFA --+> Cancer		Regulation	Transfection of the human non-tumourigenic keratinocyte cell line HaCaT with murine VEGF-A leads to malignant tumour growth in vivo.	22262122:2
VEGFA --+> Cancer		Regulation	Context: Sunitinib is currently being evaluated in advanced human thyroid carcinomas, based on the rationale that the vascular endothelial growth factor and platelet-derived growth factor receptors and the RET/PTC rearrangement are valuable targets for the treatment of this malignancy.	22442268:0
NOTCH4 ---> Cancer		Regulation	Therefore, Notch4 dysregulation could be involved in lymphohematopoietic malignancies.	15231576:1288
VEGFC --+> Cancer		Regulation	VEGF-C, VEGF-D and VEGFR-3 have been found to play an important role in the lymphangiogenesis of several cancers.	17926187:2
VEGFC --+> Cancer		Regulation	Vascular endothelial growth factor (VEGF) receptor 3 (VEGFR-3) (also called VEGFR-3) is activated by its specific ligand, VEGF-C, which promotes cancer progression.	17164762:0
VEGFC --+> Cancer		Regulation	Our findings demonstrate the processing of proVEGF-C by PCs and highlight the potential use of proprotein convertase inhibitors as agents for inhibiting malignancies induced by VEGF-C.	12782675:9
VEGFC --+> Cancer		Regulation	Vascular endothelial growth factor C (VEGF-C), a member of VEGF gene family, is considered to induce both lymph node metastasis and lymphatic involvement in various cancers related to lymphangiogenesis.	14534690:0
VEGFC --+> Cancer		Regulation	These findings together suggested that the VEGF-C/FLT-4 autocrine loop in tumor cells was a potential enhancer system to promote cancer progression, and FLT-4 in tumor tissue might become an effective target for cancer therapy.	19779139:8
VEGFC --+> Cancer		Regulation	VEGF-C and VEGF-D are involved in the lymphangiogenesis and angiogenesis in gallbladder carcinoma, promote lymph node metastasis of the tumor, and both are important in the regulation of lymphangiogenesis and angiogenesis in this cancer.	20450586:11
VEGFC --+> Cancer		Regulation	Activation of VEGF-C/VEGF-D/VEGFR-3 axis increases motility and invasiveness of neoplastic cells, promotes development of metastases in several types of tumours such as, e.g., lung cancer, mammary carcinoma, cancers of the neck, prostate and large intestine.	20164015:6
VEGFC --+> Cancer		Regulation	Thus, it is currently accepted that VEGF-C and VEGF-D are important regulators of lymphangiogenesis in a variety of cancers.	16467091:1058
VEGFC --+> Cancer		Regulation	Furthermore, several reports now point to functions for VEGF-C, which are independent of lymphangiogenesis and instead are important for cancer progression.	19638584:1065
VEGFC --+> Cancer		Regulation	VEGF-C plays a significant role by enhancing the neoformation of lymphatic and blood vessels in several human malignancies, including cancer of the head and neck (45 , 56 , 57) .	15240540:1233
VEGFC --+> Cancer		Regulation	Recent studies have shown that vascular endothelial growth factors (VEGF)-C and VEGF-D play pivotal roles in lymphangiogenesis and in lymph node metastasis in human cancers.	16204031:1222
VEGFC --+> Cancer		Regulation	In conclusion, our results show that VEGF-C produced by tumor cells can induce the growth of lymphatic vessels around tumors and thus facilitate the intralymphatic spread of cancer.	11280723:1160
VEGFC --+> Cancer		Regulation	Thus, our findings raise the possibility that VEGF-A and VEGF-C expression in the inflammatory infiltrates and desmoplastic regions in Pancreatic ductal adenocarcinoma may also contribute to the angiogenic process in this malignancy.	14760080:1230
VEGFC --+> Cancer		Regulation	The mechanism by which malignant tumors invade lymphatics and metastasize to regional lymph nodes appears to be regulated by VEGF-C and VEGF-D induced lymphogenesis [46] and a chemokine gradient.	17201906:1197
VEGFC --+> Cancer		Regulation	However, recent studies have indicated that Flt-4 is also expressed in a variety of human malignancies [28], indicating that VEGF-C may affect cancer development and progression by direct effects on tumor cells.	20429915:1252
VEGFC --+> Cancer		Regulation	Next to their role in metastasis, VEGF-C and -D might also directly activate VEGF-R3 expressed on tumor cells [5], [6], leading to autocrine activation of primary cancer growth and a more aggressive cancer phenotype.	20689828:1109
VEGFC --+> Cancer		Regulation	It may be that an extensive peritumoral lymphatic network produces high concentrations of VEGF-C and other growth factors that promote angiogenesis and lymphangiogenesis of distant metastases, enhancing further dissemination and growth of cancer.	20374665:1201
VEGFC --+> Cancer		Regulation	VEGF-A regulates permeability of endothelial cells as well as angiogenesis and VEGF-C and VEGF-D induce lymphangiogenesis and subsequent dissemination of cancer through lymphatic systems in humans (58).	16278381:1280
VEGFC --+> Cancer		Regulation	Hypothetically, breast carcinomas that have a high peritumoral lymphatic network might produce high concentrations of VEGF-C and other growth factors, which might promote angiogenesis and lymphangiogenesis of distant metastases, enhancing further dissemination and growth of cancer.	15534085:1180
VEGFC --+> Cancer		Regulation	VEGF-C-activated VEGFR-3 induces the growth of both lymphatic vessels and blood vessels and promotes the proliferation, migration, and survival of cultured human adult lymphatic endothelium.4 Overexpression of VEGF-C increases Flt-4-positive vessel density (FVD) and accelerates lymphatic invasion or lymph node metastasis in experimental tumors5 and in a variety of human cancers.6 .	17674352:1139
VEGFC --+> Cancer		Regulation	Systemic inhibition of VEGF-C can be achieved by neutralizing anti-VEGF-C or anti-VEGFR-3 antibodies, or by administration of a soluble form of VEGFR-3 protein.13,14 Systemic blockade of VEGFR-3 has been recently shown to block tumor metastasis not only to lymph nodes, but also to lungs in experimental models of breast cancer.31,32 Treatment with a VEGF-C inhibitor could potentially prevent the s…	17032920:1218
MKI67 ---> Cancer		Regulation	Ki67-LI increases throughout histological malignancy, although staining in endothelial cells has rarely been recorded.	10691304:3
MKI67 ---> Cancer		Regulation	A, percentage of nuclear Ki-67 between the vehicle controls (5% Tween 80 in ddH2O, i.p.; n = 6) and QLT0254-treated Ontario Cancer Institute Pancreas #4 tumors after a single dose of QLT0254 at 150 mg/kg i.p. for 24 hours (n = 6).	15735038:1230
MKI67 ---> Cancer		Regulation	Predicted probability of tumors being classified as screen-detected cancers or true interval cancers based on their expression of Ki-67 and c-erbB2. [?]ª (above the line), number of screen-detected cancers within each probability group; [?]ff (below the line), number of interval cancers within each probability group.	10537329:1191
AR ---> Cancer		Regulation	Androgen receptor is the main therapeutic target for treatment of metastatic prostate cancers .	18701487:0
AR ---> Cancer		Regulation	The androgen receptor is the main therapeutic target for treatment of metastatic prostate cancers.	20206136:0
AR ---> Cancer		Regulation	Prostate cancer is an androgen-dependent disease; metastatic prostate cancer is typically treated by androgen receptor blockade.	17079484:0
AR ---> Cancer		Regulation	The growth of prostate cancer is androgen responsive, and androgen receptor is thought to play an important role in the development of this cancer.	8827083:0
AR ---> Cancer		Regulation	Most importantly, the extent of the influence of COX-2 on the regulation of the androgen receptor, cyclin D1, and other factors involved in cancer growth is not known.	16731743:4
AR ---> Cancer		Regulation	From all the studies on androgen receptor function in prostate cancer, it is clear that the androgen receptor plays an important role in cancer development and progression.	10482183:11
AR ---> Cancer		Regulation	Subsequently, we demonstrated that Protacs could effectively ubiquitinate and degrade cancer-promoting proteins (estrogen and androgen receptors) through noncovalent interactions in vitro and in cells.	16338398:9
AR ---> Cancer		Regulation	Moreover, androgen receptor is the central therapeutic target for metastatic prostate cancers, and recurrent tumors evade therapy by restoring androgen receptor activity.	17158750:3
AR ---> Cancer		Regulation	Duchesnea indica (Andr.) Focke has been commonly used to treat cancer in Asian countries of centuries, and more recently, has been shown to possess anticancer properties in vivo and in vitro.	17959232:0
AR ---> Cancer		Regulation	In addition to the oestrogen receptor and progesterone receptor , androgen receptor functional status may be important in the control of female breast cancer growth.	11862478:1
AR ---> Cancer		Regulation	The molecular basis of anti-hormone therapy lies in the recruitment of co-repressors to the estrogen or androgen receptors, respectively, which leads to their inactivation and to inhibition of cancer growth.	15860250:7
AR ---> Cancer		Regulation	For the first time, these data show regulation by Gi and Gi-specific regulators of G-protein signaling protein-mediated androgen receptor nuclear exclusion, which is potentially important in the treatment of androgen receptor-dependent cancers and neurodegenerative disorders.	17416965:7
AR ---> Cancer		Regulation	Human LNCaP cells, extensively used as a model for androgen-dependent prostate tumor, express the androgen receptor mutant T877A promiscuously transactivated by estrogens and other ligands, which may further facilitate cancer progression.	12391264:1
AR ---> Cancer		Regulation	In this study, we functionally and directly address the role whereby androgen receptor contributes to spontaneous cancer progression by generating transgenic mice expressing (i) androgen receptor-WT to recapitulate increased androgen receptor levels and ligand sensitivity, (ii) androgen receptor-T857A to represent a promiscuous androgen receptor ligand response, and (iii) androgen receptor-E231G …	15657128:2
AR ---> Cancer		Regulation	Prostate tumor initiation and progression to malignancy may involve upregulation of the androgen receptor known to stimulate prostate cell proliferation; other etiologic mechanisms may include dysfunction of the apoptotic pathway but also deregulation in signal transduction and control of the cell cycle in prostate tissue; such abnormalities could arise from overexpression or mutations in a numbe…	9179186:0
AR ---> Cancer		Regulation	Thus, identifying the cancers influenced by androgen receptor gene CAG repeats may be difficult in populations with widespread PSA screening.	12376496:1061
AR ---> Cancer		Regulation	Cancer progression, as well as all aspects of normal prostate differentiation, are critically dependent upon androgen receptor signaling (2).	18725989:1051
AR ---> Cancer		Regulation	Studies have shown that a functional androgen receptor contributes to cell differentiation as well as decreased invasiveness of cancer (Baldi et al, 2003).	15223850:1218
AR ---> Cancer		Regulation	It is our belief that in-depth knowledge of receptor-specific corepressor function will lead to the design of novel therapeutic strategies for androgen receptor-dependent cancer.	15539430:1361
AR ---> Cancer		Regulation	This agrees with past reports that the androgen receptor overexpression increased the oncogenic malignancy and transformation of prostate cancer cells.	18218096:1189
AR ---> Cancer		Regulation	Androgens and androgen receptor promote the development and progression of prostate carcinoma at the stage of hormone-dependent cancer (1-4).	18559523:1061
AR ---> Cancer		Regulation	Therefore, androgen receptors is not only important in androgen-dependent prostate cancer cells but also in androgen-independent cancers.	14963012:1276
AR ---> Cancer		Regulation	Another separate study showed that an artificially designed "Protacs" (proteolysis-targeting chimeric molecule) could effectively ubiquitinate and degrade cancer-promoting estrogen or androgen receptors (24).	17875712:1239
AR ---> Cancer		Regulation	These cell lines have different androgen responsiveness, which reflects in the mechanism by which androgen receptor mediates the tumorigenecity in androgen-dependent cancer but not in HRPC.	18174313:1064
AR ---> Cancer		Regulation	In addition, androgen receptor is expressed in a significant number of triple-negative breast cancers, which indicates that androgen receptor could be a new target for the treatment of triple-negative cancers.	19887463:1169
AR ---> Cancer		Regulation	Now, it is clear that, whereas prostate cancer is progressing in the setting of low circulating levels of testosterone, most cancers still are dependent on androgen receptor signaling (reviewed by Scher and Sawyers89).	19544546:1354
AR ---> Cancer		Regulation	Other mechanisms, such as autocrine androgen biosynthesis (Dr. Isaacs), ligand-independent activation, or reactivation of the androgen receptor for lipid metabolism, may be involved in the development of recurrent cancer.	15466216:1094
AR ---> Cancer		Regulation	The data presented here suggest a novel mechanism by which such aberrations in androgen receptor can directly antagonize TGF-ß effects within the prostate and promote the development and progression of cancer.	11707452:1268
AR ---> Cancer		Regulation	The expression of androgen receptor (2-6) and androgen-regulated genes (7, 8) in castration-recurrent cancer implicates androgen receptor signaling in recurrent growth despite low levels of circulating androgen.	19996220:1063
AR ---> Cancer		Regulation	One mechanism could involve mutations that alter the normal androgen receptor ligand-binding specificity, thereby enabling androgen receptor activation by adrenal androgens or antiandrogens used in cancer treatment.	9092797:1041
AR ---> Cancer		Regulation	However, androgen receptor-mediated transcriptional activity in cancer-associated was affected minimally when cocultured with epithelial cells from either benign or malignant prostate tissue (data not shown).	17234758:1198
AR ---> Cancer		Regulation	Cano et al. (2007) have recently reported that responsiveness of androgen receptor-mediated transcriptional activity to androgen in cancer stromal cells was lower than that in benign prostatic stromal cells.	19293288:1284
AR ---> Cancer		Regulation	These results (Fig. 4 A-E) showed that loss of the prostatic epithelial androgen receptor leads to the development of more invasive and metastatic prostate cancers and that gain of androgen receptor function reverses these characteristics.	18723679:1156
AR ---> Cancer		Regulation	Since long-term androgen deprivation may down-regulate androgen receptor expression, this threshold of “low” androgen receptor status facilitates 5a-dihydrotestosterone-induced Epithelial-mesenchymal-transition, thus promoting cancer metastasis.	19901020:1244
AR ---> Cancer		Regulation	AKT and Androgen receptor synergize to promote cancer progression from basal/stem cells. (A) Basal/stem and luminal cells were transduced with RFP, Androgen receptor-GFP, AKT-RFP, or both Androgen receptor-GFP and AKT-RFP lentiviruses.	20133806:1161
AR ---> Cancer		Regulation	Therefore, ablation of androgen receptor from prostate cancer cells is a rational therapeutic strategy not only for primary androgen-dependent prostate cancer but also for recurrent metastatic prostate cancer that is resistant to androgen ablation therapy.	16170022:1270
AR ---> Cancer		Regulation	Mutations in the CHIP interacting domain were previously discovered in transgenic adenocarcinoma of mouse prostate: androgen receptor-E231G causes cancer as a prostate-specific transgene, highlighting the oncogenic potential of androgen receptor ( 16, 35).	19366804:1224
AR ---> Cancer		Regulation	Mutations in the CHIP interacting domain were previously discovered in transgenic adenocarcinoma of mouse prostate: androgen receptor-E231G causes cancer as a prostate-specific transgene, highlighting the oncogenic potential of androgen receptor ( 16, 35).	19366805:1224
AR ---> Cancer		Regulation	The presence of androgen receptor mutations is generally found to increase with cancer stage and may contribute to the progression of prostate cancer and the failure of endocrine therapy by allowing androgen receptor transcriptional activation in response to antiandrogens or other endogenous hormones.	17312014:1060
AR ---> Cancer		Regulation	This mechanistic relationship implies that treatment strategies for androgen-independent prostate cancer that currently focus on targeting the androgen receptor will be more effective than perhaps previously realized, since targeting the androgen receptor will also desensitize androgen receptor-regulated gene loci and consequently the entire cancer phenotype.	16980632:1361
AR ---> Cancer		Regulation	Moreover, numerous FHL2-interacting proteins including androgen receptor, AP1, PLZF, SKI, WT1, ß-catenin, BRCA1 and E7 of human papillomavirus 16 [29], [30] have primary roles in various human cancers, implying that FHL2 may participate in transformation process through effects on the oncogenic activity of its partners.	20442768:1116
AR ---> Cancer		Regulation	Therefore, the consistent findings of hyaluronan-enhanced tumorigenicity in both androgen-stimulated LNCaP and PC3-androgen receptor9 cells may suggest that the interaction of androgen and androgen receptor was required for activating hyaluronan-mediated cancer progression via the CD168/ROCK-signaling pathway in androgen-dependent CaP.	18174258:1228
AR ---> Cancer		Regulation	In support of the hypothesis that cancers harboring TMPRSS2-ETS family rearrangements may be driven by androgen receptor signaling, we found that the frequency of cancers with TMPRSS2-ERG fusion was reduced in the cohort of patients treated with high-dose dutasteride, although the implication of this observation is limited by the relatively small sample size and short treatment duration.	20124490:1236
AR ---> Cancer		Regulation	In this paper we show that forced overexpression of a metabolic enzyme—FASN—together with expression of the androgen receptor in prostate epithelial cells facilitates the development of invasive cancers when these cells are injected orthotopically into mice and results in age-dependent prostate intraepithelial neoplasia when expressed as a transgene in the murine prostate.	19318631:1324
AR ---> Cancer		Regulation	Indeed, several lines of evidence suggest that androgen receptor signaling in the breast protects against cancer development (27). (i) androgen receptor signaling has inhibitory effects on cell proliferation of some breast cancer cells in vitro as well as in nude mice (5-8). (ii) Androgen is effective to treat metastatic breast cancer, though its use has been suspended because of its side effects…	12756300:1174
AR ---> Cancer		Regulation	Androgen receptor directed therapies in castration-resistant metastatic prostate cancer.	22539224:100
LEP --+> Cancer		Regulation	Leptin, protein taking part in body mass regulation, might play a role in cancer cachexia development.	20013699:0
LEP --+> Cancer		Regulation	Recent studies have suggested that leptin may be involved in cancer development and progression.	17660334:2
LEP --+> Cancer		Regulation	We hypothesized that leptin would have stimulatory effects on other human cancers.	12943810:5
LEP --+> Cancer		Regulation	Recent studies have suggested that circulating concentrations of leptin might play a role in cancer cachexia.	12734062:0
LEP --+> Cancer		Regulation	Leptin has been proven to promote cancer progression by inducing cancer cell proliferation and invasion.	21475828:2
LEP --+> Cancer		Regulation	Leptin, a hormone synthesised essentially by adipose tissue, may be involved in cancer development.	18357374:1
LEP --+> Cancer		Regulation	Therefore, it is plausible that leptin acts to promote cancer growth by acting as a mitogenic agent.	16728588:3
LEP --+> Cancer		Regulation	These findings indicate that leptin promotes cancer growth by activating multiple signaling pathways and therefore blocking its action at the receptor level could be a rational therapeutic strategy.	15882975:7
LEP --+> Cancer		Regulation	Leptin, an adipocyte-derived cytokine that is closely associated with obesity, has recently been shown to be involved in carcinogenesis and cancer progression.	20945385:1
LEP --+> Cancer		Regulation	Leptin, an adipocyte-derived cytokine that is closely associated with obesity, has recently been shown to be involved in carcinogenesis and cancer progression.	19168585:0
LEP --+> Cancer		Regulation	Toward better defining the role of leptin in breast cancer, we describe the identification of leptin-regulated genes in hormone-responsive Michigan Cancer Foundation-7 human breast cancer cells using a microarray system.	18715880:3
LEP --+> Cancer		Regulation	Thus, C/EBPbeta contributes to endocrine expression of IGF-1, leptin and insulin, which modulate energy balance and can contribute to cancer progression by creating a favorable environment for tumor cell proliferation and survival.	19056928:6
LEP --+> Cancer		Regulation	However, the exact implication of these findings in leptin-mediated cancer events is unknown.	16825198:1078
LEP --+> Cancer		Regulation	Leptin may promote cancer development through direct effects in the prostate.	11238530:1167
LEP --+> Cancer		Regulation	Environmental and genetic activation of a brain-adipocyte BDNF/leptin axis causes cancer remission and inhibition.	20603014:100
LEP --+> Cancer		Regulation	Studies have led to the hypothesis that leptin contributes in cancer development, at least in part, through its up-regulatory role in the inflammatory system [141].	21040518:1280
LEP --+> Cancer		Regulation	Adiposity-related cytokines such as adiponectin and leptin might influence cancer aggressiveness following surgery as recently reported (26,31,32).	20064824:1169
LEP --+> Cancer		Regulation	In this context, both leptin and extrogens also display strong pro-inflammatory properties well known to contribute to multistep cancer induction and progression (Porta et al. 2009).	20410173:1231
LEP --+> Cancer		Regulation	However, this important finding suggests that leptin may stimulate estrogen receptors-negative breast cancer cells by altering mitogenic signaling pathways to promote cancer pathogenesis.	17639037:1176
LEP --+> Cancer		Regulation	Some adipokines, including leptin, heparin-binding epidermal growth factor, and collagen VI act directly on breast cancer cells to stimulate their proliferation, invasiveness, and malignancy ( 2).	19366811:1043
LEP --+> Cancer		Regulation	Discussion Top Abstract Introduction Materials and Methods Results Discussion References Leptin stimulates cell growth, counteracts apoptosis, and induces migration and angiogenic factors in different cellular cancer models (10).	17409452:1281
LEP --+> Cancer		Regulation	Some adipokines, including leptin, heparin-binding epidermal growth factor (EGF), and collagen VI, can directly act on breast cancer cells to regulate their proliferation, invasiveness, and malignancy (3, 9, 10).	17145894:1069
LEP --+> Cancer		Regulation	Leptin, an adipocyte-derived cytokine, has been shown to be involved in cancer development and progression.	21750869:2
LEP --+> Cancer		Regulation	These results suggest that the STAT3-mediated leptin signaling through the activation of ObRL may be involved in colorectal carcinogenesis, both in adenoma formation and in the progression to cancer.	21720710:8
LEP --+> Cancer		Regulation	Leptin plays an important role in cancer development and progression.	22133921:0
LEP --+> Cancer		Regulation	Accumulating evidence suggests that leptin plays a role in human pathologies, such as autoimmune diseases and cancer, thus providing a rationale for the development of leptin antagonists.	21851341:1
LEP --+> Cancer		Regulation	Leptin, a cytokine produced by adipose tissue, controls different processes in peripheral tissues, including cancer development and thrombotic disorders in patients with a variety of clinical disorders.	21840575:1
JAG1 ---> Cancer		Regulation	Thus, we speculate that enhanced JAG1 might contribute, to some extent, to the growth-promoting effects of miR-200b microRNA (Gibbons et al, 2009; Hyun et al, 2009), while JAG1 and Serrate would mediate at a large extent the growth-inhibitory function of the miR-200c/8 microRNA in metastatic prostate cancer cells and Drosophila epithelial imaginal discs.	21224847:1247
JAG1 ---> Cancer		Regulation	Even though the possibility of cancer treatment using Notch inhibitors is controversial due to the complex role of Notch in both embryonic and cancer development (26, 29, 62), our data suggest that components of the STAT3/p63/Jagged1/Notch axis may become novel targets for the treatment of cancers caused by deregulation of RTK/PI3K/AKT/mTOR signaling.	20038814:1225
JAG1 ---> Cancer		Regulation	This study employed real time PCR to verify the up-regulation of these genes, and found that only ADAM12, amphiregulin, epiregulin, JAGL1, platelet-derived growth factor-a, Periostin and secretogranin 2 were significantly increased in their expression levels in cholangiocarcinoma-derived fibroblasts and may promote cholangiocarcinoma progression through activation of cancer growth, invasion and a…	20096135:1280
JAG1 ---> Cancer		Regulation	RUNX3 expression suppressed JAG1 expression and resulted in downregulation of tumorigenesis by suppression of JAG1-mediated cancer stem cells.	21637926:13
VEGFA ---> MKI67		Regulation	Similarly, proliferation as measured by Ki-67 index acutely decreased in MCF-7VEGF tumors (P = 0.036 at 24 hours and P = 0.0016 at 72 hours) but returned to baseline during chronic therapy.	16397053:1227
VEGFA ---> MKI67		Regulation	VEGF injections increased total Ki67+ nuclei and caused ~2 fold (0.1 µg/kg VEGF) and ~2.5 fold (1 µg/kg VEGF) increase in Ki67+ cardiomyocytes (Fig. 8D). [Figure 8] View larger version (28K): [in this window] [in a new window] .	19759338:1296
VEGFC --+> AR		Regulation	Furthermore, the VEGF-C-induced increase of Bag-IL expression in LNCaP cells suggests that VEGF-C plays a role in the androgen-independent reactivation of the androgen receptor, resulting in androgen-refractory prostate cancer growth.	15897888:5
NOTCH1 ---| AR		Regulation	Hey1 small interfering RNA partially reverses the androgen receptor repression induced by the active form of Notch (Notch intracellular domain). (A) Hey1 small interfering RNA decreases Hey1 expression.	15684393:1247
VEGFC --+> MKI67		Regulation	VEGF-C induced a significantly higher degree of Ki67 positive vessels (Figure 5H, P < 0.05) compared with enhanced green fluorescent protein.	18065770:1157
IL1R --+> EGFR		Regulation	At least two different classes of epidermal-derived factors appear to be important in promoting dermal MMP-1 production - i.e., factors that act through the interleukin-1 receptor, and factors that bind to and activate the EGF receptor (Moon et al, 2001).	12177784:1049
KDR ---> MKI67		Regulation	Seven pulmonary vein stenosis cases were studied with antibodies for smooth muscle actin , muscle-specific actin , monoclonal desmin, S100 protein, CD31, CD34, CD45RO, CD68, CD99, Ki-67 (MIB-I), and with antibodies directed against several receptor tyrosine kinases , including platelet-derived growth factor alpha and beta receptor (PDGFR-alpha and -beta), epidermal growth factor receptor (EGFR), …	16533697:3
DLL4 ---| Cancer		Regulation	Dll4 blockade holds promise as an additional strategy for angiogenesis-based cancer therapy, especially when resistance to and/or escape from existing therapies evolve.	18094402:7
DLL4 ---| Cancer		Regulation	Delta-like ligand 4 (Dll4) is a vascular-specific ligand of Notch, and has a critical role in the angiogenesis of numerous cancers.	22002304:2
EGFR --+> VEGFA		MolTransport	Secretion of bFGF and VEGF by aortic endothelial cells was also inhibited by ERRP.	16619503:6
EGFR --+> VEGFA		MolTransport	Moreover, VEGF release induced by nicotine is mediated by an EGFR-ERK pathway in vascular smooth muscle cells.	17286987:10
EGFR --+> VEGFA		MolTransport	In vitro, ErbB1 inhibition blocked VEGF release by tumor cells and proliferation of both tumor and endothelial cells.	15958638:6
EGFR --+> VEGFA		MolTransport	EGFR signaling regulates in tumor cells the synthesis and secretion of several different angiogenic growth factors, including vascular endothelial growth factor (VEGF), interleukin-8 (IL-8), and basic fibroblast growth factor (bFGF).	17894407:4
EGFR --+> VEGFA		MolTransport	Both EGFR and MEK inhibitors significantly attenuated the Methyl-beta cyclodextrin-induced VEGF secretion (Figure 4C).	19789263:1227
EGFR --+> VEGFA		MolTransport	EGFR activity induces angiogenesis through the secretion of angiogenic factors, such as EGF and VEGF.	16299247:1256
EGFR --+> VEGFA		MolTransport	We also found that ERRP reduced the secretion of VEGF in the culture medium and inhibited the activity of MMP-9 in pancreatic cancer cells.	16885366:1310
EGFR --+> VEGFA		MolTransport	In vitro, ErbB1 inhibition blocked VEGF release by tumor cells and proliferation of both tumor and endothelial cells.	15958644:1034
EGFR --+> VEGFA		MolTransport	In vitro, EGFR1 inhibition blocks vascular endothelial growth factor release by tumor cells and proliferation of both tumor and endothelial cells.	16609062:1199
EGFR --+> VEGFA		MolTransport	Because EGFR inhibition can downregulate HIF-1a expression in tumor cells and decrease VEGF secretion, we hypothesized that erlotinib treatment would indirectly lead to vascular normalization and decrease tumor hypoxia.	19657384:1140
EGFR --+> VEGFA		MolTransport	In view of the reports of involvement of EGFR in VEGF production (34, 35), here we focused our attention on understanding whether EGFR was involved in VEGF release and whether cross-talk between TLR4 and EGFR could be the trigger for HP0175-mediated VEGF production.	18806258:1258
EGFR --+> VEGFA		MolTransport	In view of the reports of involvement of EGFR in VEGF production (34, 35), here we focused our attention on understanding whether EGFR was involved in VEGF release and whether cross-talk between TLR4 and EGFR could be the trigger for HP0175-mediated VEGF production.	18806260:1258
EGFR --+> VEGFA		MolTransport	One of the possible explanations for the presently observed supra-additive antitumor activity may lie in an optimal ‘vertical blockade’ of VEGF pathway not obtained by either agent alone, bearing also in mind that EGFR targeting leads to the inhibition of VEGF tumor secretion [18].	19542251:1141
EGFR --+> VEGFA		MolTransport	One of the possible explanations for the presently observed supra-additive anti-tumour activity may lie in an optimal 'vertical blockade' of VEGF pathway not obtained by either agent alone bearing in mind that EGFR targeting leads to inhibition of VEGF tumour secretion (Byers and Heymach, 2007).	18577994:1179
EGFR --+> VEGFA		MolTransport	Additionally, it has been shown that smoke-induced VEGF expression and release were mediated by other pathways, such as the epidermal growth factor receptor-extracellular signal-regulated kinase, 5-lipoxygenase, oxidative stress, inflammatory responses and beta-adrenoceptors pathways (38,39,41,42).	18780893:1171
EGFR --+> VEGFA		MolTransport	We have previously shown that in ovarian cancer cells, EGFR transactivation by ETAR is in part responsible for mitogen-activated protein kinase activation, prostaglandin E2 and VEGF secretion, matrix metalloproteinases activity, and ovarian cancer cell invasion (37, 38).	17616694:1288
EGFR --+> VEGFA		MolTransport	Furthermore, treatment with anti-EGFR agents determines an antitumor effect in vivo that is due both to the direct blockade of the EGFR-dependent mitogenic pathway and, at least in part, to the inhibition of the secretion of various paracrine growth factors, including TGFa, VEGF, basic fibroblast growth factor, and interleukin-8 (IL-8), which stimulate the migration, proliferation, and functional…	15709198:1061
EGFR --+> VEGFA		MolTransport	Furthermore, we and others have suggested recently that treatment with anti-EGFR blocking MAbs determines an antitumor effect in vivo that is attributable both to the direct blockade of the EGFR-dependent mitogenic pathway and, at least in part, to the inhibition of the secretion of various paracrine growth factors, including TGF-a, VEGF, bFGF, and interleukin 8, that stimulate the migration, pro…	11350918:1055
EGFR --+> VEGFA		MolTransport	The presence of EGFR augmented radiation therapy-stimulated VEGF release; this effect was inhibited by vandetanib.	21095630:12
MKI67 ---| VEGFA		Expression	Significant inhibition of Ki-67 and lipopolysaccharide-induced expression of inflammatory and angiogenic genes (COX-2, VEGF, RAGE, and EN-RAGE) was observed in atorvastatin-treated endometrial-endometriotic stromal cells.	19944411:6
EGFR ---> KDR		Expression	Adding gefitinib to chemotherapy did not result in different effects on the EGFR-dependent pathway, proliferation, apoptosis and VEGFR2 expression as compared to placebo, while enhancing skin and mucosal toxicity.	17687648:8
EGFR ---> KDR		Expression	Oral administration of AEE788 (dual tyrosine kinase inhibitor against EGFR and VEGFR) inhibited the phosphorylation of EGFR, VEGFR, and Akt on tumor-associated endothelial cells as well as tumor cells.	16026649:3
EGFR ---> KDR		Expression	The concept of combining an EGFR blocking agent with a VEGF-VEGFR blocking agent has not shown an effect but remains appealing.	17255307:1131
EGFR ---> KDR		Expression	In Combination with Other Novel Agents Animal models suggest that additive efficacy and sometimes synergy can be achieved using EGFR inhibitors in combination with agents that inhibit the vascular endothelial growth factor receptor [17, 18].	17030643:1113
EGFR ---> KDR		Expression	For example, adrenergic receptor-mediated EGF-R phosphorylation and sphingosine 1-phosphate-induced Flk-1/KDR transactivation (32, 62) were sensitive to Src kinase inhibitors PP1/PP2 (63).	12890682:1360
EGFR ---> KDR		Expression	Expression of EGFR and Her2/neu in thyroid cancer cell lines and dose-dependent inhibition of EGFR and VEGFR signaling in follicular thyroid cancer cells after treatment with AEE788.	16740767:1195
EGFR ---> KDR		Expression	We also demonstrated previously that paclitaxel enhances the antiangiogenic agent MAb C225, which blocks EGFR function (15) , and MAb DC101, which blocks VEGF receptor-2 function (16) , to inhibit tumorigenicity and metastasis of human TCC.	12576464:1320
EGFR ---> KDR		Expression	These results suggest that tumor-derived EGFR may trigger the expression of VEGF and the autocrine stimulation of VEGFR-2 in endothelial cells exposed to cancer cell-related MVs. [Fig. 3.] View larger version: In this window.	19234131:1099
EGFR ---> KDR		Expression	Previously, we showed that paclitaxel and docetaxel enhance the antiangiogenic agent monoclonal antibody C225, which blocks epidermal growth factor receptor function (40), monoclonal antibody DC101, which blocks VEGFR-2 function (41) and angiogenesis inhibitor TNP-470 (AGM-1470, O-chloracetyl-carbamoyl fumagillol; ref. 29), to inhibit tumorigenicity and spontaneous lymph node metastasis of human …	16166446:1284
LEP --+> EGFR		Expression	This indicates that the pathway of EGFR transactivation induced by leptin is dependent on proteolytically released EGFR ligands.	16230373:6
LEP --+> EGFR		Expression	This indicates that the pathway of epidermal growth factor receptor transactivation induced by leptin is dependent on proteolytically released epidermal growth factor receptor ligands.	17678888:6
LEP --+> EGFR		Expression	These findings point to the involvement of MMP-9 in the event of leptin-induced EGFR transactivation that results in the signaling cascade leading to cytosolic phospholipase A(2) activation and up-regulation in PGE(2) generation, thus providing new insights into the mechanism of oral mucosal protection against ethanol toxicity.	19617645:6
LEP --+> EGFR		Expression	In this study, we also found that epidermal growth factor receptor expression was upregulated almost 2.5 times after leptin replacement in obese/obese mice.	20808936:1339
LEP --+> EGFR		Expression	Bidirectional crosstalk between leptin and insulin-like growth factor-I signaling promotes invasion and migration of breast cancer cells via transactivation of epidermal growth factor receptor.	19047149:100
LEP --+> EGFR		Expression	Bidirectional crosstalk between leptin and insulin-like growth factor-I signaling promotes invasion and migration of breast cancer cells via transactivation of epidermal growth factor receptor.	21163886:1503
LEP --+> EGFR		Expression	Leptin stimulates the proliferation of human oesophageal adenocarcinoma cells via HB-EGF and Tgfalpha mediated transactivation of the epidermal growth factor receptor.	18986098:100
LEP --+> EGFR		Expression	Leptin stimulates proliferation and inhibits apoptosis in Barrett's esophageal adenocarcinoma cells by cyclooxygenase-2-dependent, prostaglandin-E2-mediated transactivation of the epidermal growth factor receptor and c-Jun NH2-terminal kinase activation.	16740977:100
LEP --+> EGFR		Expression	Leptin-induced transactivation of epidermal growth factor receptor (EGFR) is involved in leptin-mediated Notch1 and survivin upregulation, demonstrating a novel upstream role of leptin-EGFR-Notch1 axis.	21555376:9
EGFR ---| NOTCH1		Expression	Our data suggest that the ERRP-mediated inactivation of EGFR, Notch-1, nuclear factor-kappaB, and its downstream target genes contributed to the inhibition of cell growth and invasion.	16885366:7
EGFR ---| NOTCH1		Expression	During vulval development, DEP-1 inhibits EGFR signaling in the secondary cell lineage in parallel with the NOTCH-mediated lateral inhibition, while EGFR signaling simultaneously down-regulates DEP-1 and NOTCH expression in the primary cell lineage.	15901674:3
EGFR ---| NOTCH1		Expression	A novel mode of crosstalk between the EGFR-Ras-MAPK and LIN-12/Notch pathways occurs during the patterning of a row of vulval precursor cells in Caenorhabditis elegans: activation of the EGFR-Ras-MAPK pathway in the central vulval precursor cell promotes endocytosis and degradation of LIN-12 protein.	16236769:0
EGFR ---| NOTCH1		Expression	Furthermore, we recently found that the EGFR and CNTFRa/LIFR/gp130 signaling systems may cooperatively regulate Neural stem cell proliferation and self-renewal (Shimazaki et al., 2001[Go]) by synergistically enhancing Notch1 expression and activation (Chojnacki et al., 2003[Go]).	15385618:1246
EGFR ---| NOTCH1		Expression	This observation correlates with prior observations showing that Src family tyrosine kinases activate MEK1/ERK1 downstream of epidermal growth factor receptor and that increased epidermal growth factor receptor signaling downregulates Notch1 transcription through a MEK1/ERK1-dependent pathway (18, 32).	19934324:1292
NOTCH1 --+> EGFR		Expression	Transfection with Notch-1 increased EGFR expression.	18359760:5
NOTCH1 --+> EGFR		Expression	Overexpression of exogenous Notch1 may inhibit cell growth and down-regulate EGFR expression in tongue squamous cell carcinoma cells.	20337085:9
NOTCH1 --+> EGFR		Expression	Furthermore, knockdown of Notch1 expression by siRNA simultaneously downregulated the expression of EGFR and the important components of its downstream pathways, including PI3K, p-AKT, K-Ras, cyclin D1 and MMP9, indicating the crosstalk and interaction of Notch and EGFR signaling pathways.	19771395:7
NOTCH1 --+> EGFR		Expression	It has recently been shown that Notch signaling induces transcription of the epidermal growth factor receptor in glioma cells ( 40).	19491273:1239
NOTCH1 --+> EGFR		Expression	However, because in our experiments dominant-negative-DTX1, which lacks the ubiquitin ligase domain (Takeyama et al., 2003[Go]), inhibits Notch1-induced erbB expression and radial glia formation, it is unlikely that the negative effects of dominant-negative-DTX1 were mediated by ubiquitination of the Notch1 receptor.	16554461:1285
EGFR --+> VEGFA		Expression	EGFR activation elicits cell proliferation and increased VEGF expression.	18795291:1
EGFR --+> VEGFA		Expression	EGFR kinase inhibitor, PD153035, inhibited UV-induced HIF-1alpha and VEGF protein expression in a dose-dependent manner.	16964427:9
EGFR --+> VEGFA		Expression	Epidermal growth factor receptor (EGFR) inhibitors can decrease vascular endothelial growth factor (VEGF) expression and tumor angiogenesis.	16540671:0
EGFR --+> VEGFA		Expression	In this cancer model, VEGF expression appears to be dependent on ras oncogene activation as well as the epidermal growth factor receptor.	12165650:3
EGFR --+> VEGFA		Expression	VEGF promoter activity in transient transfections was decreased by either pharmacological or genetic inhibition of EGFR, Ras, or phosphatidylinositol 3'-kinase [PI(3) kinase].	11059786:5
EGFR --+> VEGFA		Expression	The addition of epidermal growth factor receptor (EGFR) inhibitor significantly suppressed VEGF expression, demonstrating that E5 stimulates VEGF expression through the activation of EGFR.	16596339:5
EGFR --+> VEGFA		Expression	Notably, modulation of VEGF expression by DLC1 was dependent on epidermal growth factor receptor-MAP/ERK kinase-hypoxia-inducible factor 1 signaling but on RhoA pathways.	20861185:5
EGFR --+> VEGFA		Expression	Deletional analysis reveals that ErbB-mediated transcriptional up-regulation of VEGF involves a hypoxia-inducible factor 1-independent responsive region located between nucleotides -88 to -66 of the VEGF promoter.	12429844:5
EGFR --+> VEGFA		Expression	Activation of the EGFR pathway increases the production of tumor-derived VEGF that acts on endothelial cells in a paracrine manner to promote angiogenesis.	21439312:3
EGFR --+> VEGFA		Expression	One mechanism may be potentiation of angiogenesis, since upregulation of vascular endothelial growth factor (VEGF) expression by activation of epidermal growth factor receptor (EGFR) and/or c-erbB-2 has been described.	11235991:1
EGFR --+> VEGFA		Expression	Because several oncogenes including mutant ras, EGF receptor, ErbB2/Her2, c-myc and v-src upregulate VEGF expression, we asked whether HVP-16 E6 oncoprotein could act in a similar fashion.	11030150:3
EGFR --+> VEGFA		Expression	Introduction of wild-type PTEN and pharmacological inhibition of EGFR decreased VEGF mRNA expression and VEGF promoter activity in U87MG cells to a greater extent that did either manipulation by itself.	12517803:7
EGFR --+> VEGFA		Expression	We demonstrate that the H. pylori secretory protein, HP0175, by virtue of its ability to bind TLR4, transactivates EGFR and stimulates EGFR-dependent VEGF production in the gastric cancer cell line AGS.	18806258:2
EGFR --+> VEGFA		Expression	The transforming growth factor alpha (TGF-alpha)-epidermal growth factor receptor (EGFR) autocrine pathway controls in part the production of angiogenic factors such as vascular endothelial growth factor (VEGF) and basic fibroblast growth factor (bFGF) in cancer cells.	10999768:1
EGFR --+> VEGFA		Expression	These changes were associated with an increase in EGFR-dependent tissue factor expression, and with enhanced stimulation of vascular endothelial growth factor production, particularly following cancer cell treatment with coagulation factor VIIa.	19074872:4
EGFR --+> VEGFA		Expression	We conclude that antagonists of EGFR, phosphotidylinositol-3 kinase and MEK signal pathways have inhibitory activity against EGFR-induced nuclear factor-kappaB and activator protein-1 activation, IL-8 and VEGF expression and growth by head and neck squamous cell carcinomas.	11992543:9
EGFR --+> VEGFA		Expression	We found that in vitro treatment of EGFR-positive A431 human epidermoid carcinoma cells, which are known to be heavily dependent on VEGF/VPF in vivo as an angiogenesis growth factor, with the C225 anti-EGFR neutralizing antibody caused a dose-dependent inhibition of VEGF protein expression.	9403702:5
EGFR --+> VEGFA		Expression	In both cell lines stimulated with endogenous or exogenous ligand, inhibition of MEK1/2 (with U0126 or PD98059) or PI3K (with PI-103 or LY294002) resulted in a marked reduction of EGFR-induced VEGF-A expression, whereas exogenous EGF-induced VEGF-C upregulation was blocked by inhibitors of MEK but not PI3K.	21074412:4
EGFR --+> VEGFA		Expression	In this study, we demonstrate that two independent downstream signal pathways, decorin/EGFR/extracellular signal-regulated kinase 1/2 and decorin/EGFR/phosphoinositide-3 kinase/AKT, mediate up-regulation and activation of transcription factors of VEGF such as HIF1alpha, Stat3, and Sp1 and increase VEGF transcription and angiogenesis in mouse cerebral endothelial cells.	18021292:4
EGFR --+> VEGFA		Expression	ERRP reduced VEGF gene transcription and its activity.	16885366:1221
EGFR --+> VEGFA		Expression	EGFR inhibition downregulates HIF-1a and VEGF expression in vitro and in vivo.	19657384:1264
EGFR --+> VEGFA		Expression	EGFR has additionally been reported to upregulate VEGF expression (Ciardiello et al, 2006).	18182986:1184
EGFR --+> VEGFA		Expression	It is known that the expression of VEGF is induced by activation of EGFR (Petit et al., 1997).	12101415:1210
EGFR --+> VEGFA		Expression	EGFR activation has been shown to up-regulate VEGF expression in tumor cells (9) .	12429648:1185
EGFR --+> VEGFA		Expression	Activation of EGFR signaling can up-regulate the production of VEGF in human cancer cells (24).	15886272:1151
EGFR --+> VEGFA		Expression	Induction of EGFR signaling pathways with EGF resulted in overexpression of VEGF, IL-8, and bFGF.	10037173:1249
EGFR --+> VEGFA		Expression	Conversely, VEGF expression has been shown to be inhibited via inhibition of EGFR signaling pathways by gefitinib [60, 61].	19357226:1186
EGFR --+> VEGFA		Expression	The activation of HER2 and/or EGFR signaling pathways is known to lead to increased VEGF production (33, 34, 37, 39).	17938260:1244
EGFR --+> VEGFA		Expression	EGFR antisense treatment of human HNSCC cell lines down-regulates VEGF expression and endothelial cell migration.	12063543:100
EGFR --+> VEGFA		Expression	RNA interference knockdown of EGFR supported the view that EGFR was involved in HP0175-mediated VEGF production.	18806260:1259
EGFR --+> VEGFA		Expression	Activation of the EGFR system results in transcription of several proteins such as vascular endothelial growth factor and cyclooxygenase-2.	15238978:1211
EGFR --+> VEGFA		Expression	In addition, activation of EGFR signaling can up-regulate the production of VEGF in human cancer cells (12 , 13) .	14760102:1071
EGFR --+> VEGFA		Expression	In the HER family, HER1/HER2 and HER2/HER3 heterodimers are most potent inducers of VEGF mRNA expression (Yen et al., 2002).	16715132:1252
EGFR --+> VEGFA		Expression	Expression of EGFR increases VEGF production and has been linked to resistance to tamoxifen (15, 16) and trastuzumab (17).	15867237:1050
EGFR --+> VEGFA		Expression	Anti-human epidermal growth factor receptor receptor antibodies block heregulin-stimulation of VEGF promoter activity.	10967114:1183
EGFR --+> VEGFA		Expression	EGFR pathways induce up-regulation of expression of angiogenic factors (such as vascular endothelial growth factor and interleukin-8) by tumor cells (50).	19435839:1287
EGFR --+> VEGFA		Expression	Preclinical studies show that HER1/EGFR inhibitors prevent expression of vascular endothelial growth factor, bFGF, TGF-a and IL-8 by tumour cells.	15746148:1147
EGFR --+> VEGFA		Expression	In fact, activation of EGFR signaling by EGF or by transforming growth factor alpha can upregulate the production of VEGF in human cancer cells [21].	16549812:1136
EGFR --+> VEGFA		Expression	It has been shown that VEGF production is controlled by several positive stimuli in cancer cells, including EGFR and Cyclooxygenase-2 activation.	15709198:1154
EGFR --+> VEGFA		Expression	Additionally, activation of EGFR signaling by EGF or by TGF-a can up-regulate the production of VEGF in human cancer cells (9 , 10) .	12684431:1056
EGFR --+> VEGFA		Expression	In summary, we have shown that EGF and EGF-R play a role in the regulation of NRP-1 and VEGF expression via multiple signalling pathways in human gastric cancer cells.	12618892:1286
EGFR --+> VEGFA		Expression	It is well established that the activation of tumor-expressed EGFR frequently results in increased production of VEGF by the tumor cells (22-25).	15827337:1071
EGFR --+> VEGFA		Expression	Our results are consistent with previous studies that demonstrate that HER1 regulates VEGF expression in a variety of different cancer cell lines [70].	21320340:1431
EGFR --+> VEGFA		Expression	Preclinical data have also suggested that EGFR modulates the level of vascular endothelial growth factor (VEGF) and can be influenced by levels of its ligand, transforming growth factor-a (TGF-a).	16322304:1059
EGFR --+> VEGFA		Expression	This is consistent with previous work demonstrating that EGFR activation transcriptionally upregulates vascular endothelial growth factor expression in glioblastoma cells (Maity et al., 2000).	12700671:1160
EGFR --+> VEGFA		Expression	The epidermal growth factor receptor (EGFR) is overexpressed in ovarian carcinoma, and EGFR signalling has been shown to upregulate VEGF expression.	19002176:1193
EGFR --+> VEGFA		Expression	Thus, AT1-mediated HB-EGF release followed by EGFR transactivation is a key molecule to induce both Ang2 and VEGF expression in cardiac microvascular ECs.	11139469:1178
EGFR --+> VEGFA		Expression	It has been shown that expression of proangiogenic molecules (such as Vascular endothelial growth factor) by tumor cells can be stimulated by EGFR/ErbB2 receptor signaling (21, 22).	16857826:1116
EGFR --+> VEGFA		Expression	Activation of EGFR has been shown to stimulate expression of angiogenic factors, e.g., vascular endothelial growth factor, in numerous tumor cell types including malignant gliomas (37) .	15475464:1320
EGFR --+> VEGFA		Expression	Because prostaglandin E2-induced VEGF transcription involved the transactivation of EGFR/MEK signaling (Fig. 3C), collaborative action between ß-catenin and MEK-1 was evaluated.	15899904:1285
EGFR --+> VEGFA		Expression	Blockade of the EGF-R signaling pathways could therefore result in reduced activity of AP-1 and, hence, reduced transcription of VEGF and IL-8, which we indeed found to be the case.	10850439:1322
EGFR --+> VEGFA		Expression	PTEN mutation and epidermal growth factor receptor activation regulate vascular endothelial growth factor (VEGF) mRNA expression in human glioblastoma cells by transactivating the proximal VEGF promoter.	16240452:1577
EGFR --+> VEGFA		Expression	In this study, EGFR inhibition by antisense oligonucleotides or EGFR specific tyrosine kinase inhibitors down-regulated the production of VEGF in head and neck squamous cell carcinoma cells.42 .	12767089:1314
EGFR --+> VEGFA		Expression	Recently, a clinically approved EGFR inhibitor gefitinib (Iressa) was found to decrease VEGF expression in squamous cell carcinoma cells, and this effect was found to be reversed by exogenous Akt expression (26).	19671762:1223
EGFR --+> VEGFA		Expression	Therefore, although EGFR/ErbB2 inhibitors can inhibit production of VEGF by the tumor cells, a more potent antitumor response can be achieved through the concomitant inhibition of VEGFR.	15520205:1077
EGFR --+> VEGFA		Expression	EGFR has also been recently shown to transcriptionally up-regulate VEGF expression in human U87 glioma cells via a pathway involving ras/PI3K and Akt that was distinct from the pathway induced by hypoxia (22) .	12727853:1058
EGFR --+> VEGFA		Expression	Although both EGFR and erbB-2 homodimers induce the expression of VEGF, two heterodimers (erbB-2/erbB3 and EGFR/erbB-2) induce even more potently VEGF expression and enhance tumor angiogenesis (47).	16467105:1327
EGFR --+> VEGFA		Expression	Moreover, EGFR and ErbB-2/Neu antibodies decrease vascular endothelial growth factor production by receptor-overexpressing tumor cells in vitro and in vivo, thereby reducing the intratumor microvessels (36).	10931950:1234
EGFR --+> VEGFA		Expression	EGFR inhibitors block induction of HB-EGF, amphiregulin, VPF, and keratin 6 gene expression in organ culture. (A) RNAs extracted from organ cultures treated with a single dose of 200 nM PD153035 are compared to vehicle controls after 1, 2, 4, and 24 h of treatment.	9276746:1147
EGFR --+> VEGFA		Expression	Overexpression of VEGF may be induced by the hypoxic tumor environment (mediated by hypoxia-inducible factor 2-a), activation of EGF receptor (EGFR) and cyclo-oxygenase-2 signaling (Avila et al., 2006; Bangoura et al., 2007).	20639898:1083
EGFR --+> VEGFA		Expression	Blockade of EGFR signaling with an orally active EGFR tyrosine kinase inhibitor has been used successfully in carcinomas of nude mice to inhibit tumor angiogenesis by reducing VEGF expression (45).	16140938:1369
EGFR --+> VEGFA		Expression	EGFR inhibitors also exert antiangiogenic effects by reducing tumor expression of VEGF and other angiogenic factors (8) and by inhibiting tumor-associated endothelial cell EGFR expression (9, 10).	18765538:1070
EGFR --+> VEGFA		Expression	In fact, EGFR can transactivate VEGF production (26, 27) and VEGF overexpression is a major escape pathway used by colon cancer, including GEO cetuximab-resistant tumors, to acquire resistance to EGFR antagonists (16, 21, 28, 29).	17636117:1168
EGFR --+> VEGFA		Expression	EGFR and Src signaling pathways, both of which can induce VEGF expression (Ellis et al., 1998; Mukhopadhyay et al., 1995a; Petit et al., 1997; Wiener et al., 1999), are known to contribute to Stat3 activation in breast cancers (Garcia et al., 1997, 2001).	11960372:1095
EGFR --+> VEGFA		Expression	Epidermal growth factor receptor transcriptionally up-regulates vascular endothelial growth factor expression in human glioblastoma cells via a pathway involving phosphatidylinositol 3'-kinase and distinct from that induced by hypoxia.	11874493:1452
EGFR --+> VEGFA		Expression	Activation of EGFR by EGF or TGF-a has been shown to up-regulate vascular endothelial growth factor expression in colorectal cancer, human glioma, prostate cancer, and head and neck squamous cell cancer cells in vitro (41-44).	15671571:1151
EGFR --+> VEGFA		Expression	EGFR inhibitors decrease expression of vascular endothelial growth factor and interleukin-8 and inhibit angiogenesis in experimental tumor models (23), and they can stimulate epithelial differentiation (24).	15827339:1064
EGFR --+> VEGFA		Expression	Furthermore, erbB family signaling was shown to be a positive regulator of both VEGF and IL-8 expression, whereas inhibition of EGFR or HER-2 (by Gemfitinib, Cetuximab, or Trastuzumab) down-regulated VEGF and IL-8 expression (16, 17, 27, 41-44).	15956251:1237
EGFR --+> VEGFA		Expression	O’Rourke, D.M.. (2000) Epidermal growth factor receptor transcriptionally up-regulates vascular endothelial growth factor expression in human glioblastoma cells via a pathway involving phosphatidylinositol 3'-kinase and distinct from that induced by hypoxia.	18079171:2292
EGFR --+> VEGFA		Expression	That EGFR tyrosine kinase and MAP kinase inhibition counteracted H. pylori-related increase in VEGF expression indicates that activation of the EGFR and MAP kinase cascade are necessary events for H. pylori to up-regulate VEGF expression.	12796363:1217
EGFR --+> VEGFA		Expression	One recent study suggests that the activation of the epidermal growth factor receptor-pathway contributes to angiogenesis in gastric cancer by different mechanisms, including upregulation of vascular endothelial growth factor and Neuropilin-1 expression [37].	15980157:1125
EGFR --+> VEGFA		Expression	These results suggest that tumor-derived EGFR may trigger the expression of VEGF and the autocrine stimulation of VEGFR-2 in endothelial cells exposed to cancer cell-related MVs. [Fig. 3.] View larger version: In this window.	19234131:1099
EGFR --+> VEGFA		Expression	Activation of EGFR signaling can up-regulate the production of VEGF in human cancer cells and we and others have provided evidence that EGFR blockade causes inhibition of the secretion of VEGF and of other angiogenic growth factors (6).	16061883:1050
EGFR --+> VEGFA		Expression	These data indicate that, although EGFR/ErbB2 inhibitors can inhibit production of VEGF by tumor cells, a more potent antitumor response is achieved through the concomitant inhibition of both the EGFR/ErbB-2 and VEGF receptors (KDR and Flt-1).	15256466:1084
EGFR --+> VEGFA		Expression	EGFR inhibitors have been demonstrated to inhibit vascular endothelial growth factor expression and angiogenesis [58] but it is unknown whether these drugs could also induce vascular endothelial growth factor in some tissues (skin) under certain circumstances.	16012181:1185
EGFR --+> VEGFA		Expression	Blockade of EGFR signaling with an orally active EGFR tyrosine kinase inhibitor has been used successfully in renal cell carcinomas in the kidney of nude mice to inhibit tumor angiogenesis, by reducing VEGF expression (48).	15044590:1267
EGFR --+> VEGFA		Expression	Several recent studies have correlated EGFR ligands such as TGF-a and EGFR activation with the ability to stimulate normal endothelial cell growth through paracrine mechanisms and to up-regulate VEGF production in human cancer cells at the transcriptional level (24 , 25) .	12684433:1191
EGFR --+> VEGFA		Expression	Interestingly, members of the ErbB family are potent enhancers of VEGF expression (47), further suggesting that VEGF may act in combination with other angiogenic molecules to promote tumor growth and progression by vascularization of the primary tumor.	15805269:1251
EGFR --+> VEGFA		Expression	Other tumor suppressor genes, in their non-mutant, wild-type form, such as VHL (von Hippel-Lindeau) and p16, have been shown to block the production of regulators of angiogenesis, such as VEGF (70,71), while other oncogenes, such as the erbB family, can stimulate VEGF production (67).	10688871:1089
EGFR --+> VEGFA		Expression	Tania Crombet (Centre for Molecular Immunology, Havana, Cuba), was used at a concentration of 50 µg/ml, and was previously demonstrated to obliterate EGFR-dependent expression of VEGF in A431 cells,5 similar to results obtained using a different monoclonal anti-EGFR antibody, i.e., C225 (13) .	10667605:1088
EGFR --+> VEGFA		Expression	Moreover, it has been postulated that “overactivation” of non-EGFR pathways driving VEGF expression (independent of EGFR) results in resistance to EGFR inhibitors due to the inability of these agents to down-regulate VEGF to “critical” nonangiogenic levels, thus reducing the antiangiogenic potential of these antagonists (82).	17404076:1185
EGFR --+> VEGFA		Expression	Consistent with our result, the inhibition of EGFR activation by a specific antibody or an EGFR tyrosine kinase inhibitor has been shown to reduce production of VEGF, bFGF, IL-8, and TGFa in various cancer cell types (14, 15, 16, 17, 18, 19, 20) .	11980649:1219
EGFR --+> VEGFA		Expression	Additionally, it has been shown that smoke-induced VEGF expression and release were mediated by other pathways, such as the epidermal growth factor receptor-extracellular signal-regulated kinase, 5-lipoxygenase, oxidative stress, inflammatory responses and beta-adrenoceptors pathways (38,39,41,42).	18780893:1171
EGFR --+> VEGFA		Expression	The inhibition of EGFR signaling can indirectly inhibit angiogenesis by decreased production of VEGF by tumor cells and can in some cases directly target angiogenesis by inducing apoptosis of endothelial cells that express and activate EGFR (30-32).	17913856:1088
EGFR --+> VEGFA		Expression	Preclinical studies, in a number of tumor cell lines, show that upregulation of the EGFR signaling pathway results in the production of a number of angiogenic factors (including VEGF), suggesting that some of the antitumor effect of EGFR inhibitors may be mediated through inhibition of angiogenesis [54].	18997180:1145
EGFR --+> VEGFA		Expression	EGFR blockade with cetuximab has been shown to down-regulate the production of vascular endothelial growth factor by tumor cells and decreased the microvessel density in nude mice xenografts of transitional cell carcinoma, renal cell carcinoma, and colorectal carcinoma (26, 30, 34).	16428506:1299
EGFR --+> VEGFA		Expression	We and others have shown previously that signaling via receptor tyrosine kinases, including epidermal growth factor receptor, ErbB2/HER-2/neu, and the downstream phosphatidylinositol 3-kinase and mitogen-activated protein kinase signaling pathways, induces expression of VEGF-A and/or VEGF-C (24-26).	16546966:1167
EGFR --+> VEGFA		Expression	The primary known effects are those on cell proliferation; however, since both epidermal growth factor receptor and HER2 may regulate vascular endothelial growth factor expression and since tyrosine kinase may promote angiogenesis, it is possible that lapatinib could have exerted some vascular effect.	17954616:1314
EGFR --+> VEGFA		Expression	Next, we showed that prostaglandin E2 increases cyclin D1 and vascular endothelial growth factor expression in primary mouse keratinocytes and in mouse skin and this increased expression was significantly inhibited by EGFR, extracellular signal-regulated kinase 1/2, and PKA inhibitors.	18567804:1334
EGFR --+> VEGFA		Expression	B, schematic representation of prostaglandin E2-induced EP2/E prostanoid4-mediated EGFR/mitogen-activated protein kinase or ß3 integrin-dependent ATF-4/activator protein-1 activation leading to enhanced uPA and VEGF expression, which in turn controls prostate tumor cell motility and angiogenesis.	18829529:1291
EGFR --+> VEGFA		Expression	One report shows intercellular transfer of a truncated form of epidermal growth factor receptor (EGFRvIII) from an EGFRvIII-expressing cell line to a non-EGFRvIII-expressing cell line through exosomes.50 As VEGF gene expression is regulated by EGFRvIII, such receptor transfer may contribute to angiogenic signaling on tumor cell subsets.	19786948:1193
EGFR --+> VEGFA		Expression	Overexpression and/or persistent activation of EGFR/Her-2, Src and IL-6R are known to promote tumor growth/survival and to induce VEGF expression and angiogenesis (Porter and Vaillancourt, 1998; Dankbar et al., 2000; Laughner et al., 2001; Darnell, 2002; Niu et al., 2002a, 2002b; Vivanco and Sawyers, 2002; Semenza, 2003; Wei et al., 2003b; Yu and Jove, 2004).	16007214:1049
EGFR --+> VEGFA		Expression	The EGFR inhibitors have pleiotropic tumor effects when used alone or combined with radiotherapy, including pronounced antiangiogenic effects [accompanied by decrease in EGFR-mediated vascular endothelial growth factor expression, perturbation of DNA repair, cell cycle alterations, and enhancement of radiation-induced apoptosis (47 , 76) ].	14633707:1254
EGFR --+> VEGFA		Expression	In addition, activation of EGFR signaling can result in the increased expression of VEGF in human cancer cells (14, 15), whereas EGFR inhibition leads to decreased secretion of VEGF and other angiogenic growth factors, including basic fibroblast growth factor, interleukin-8, and transforming growth factor-a (16-19).	18694994:1066
EGFR --+> VEGFA		Expression	In this study, we have demonstrated that treatment of several different human epithelial cancer cell lines that express functional EGFR with ZD1839, a selective EGFR-EGFR-tyrosine kinase inhibitor, inhibits in a dose-dependent manner the production of TGF-a, bFGF, and VEGF, which are angiogenic growth factors for endothelial cells.	11350918:1201
EGFR --+> VEGFA		Expression	VEGF expression is stimulated by hypoxia, acidosis, and many growth factors (EGFR, platelet-derived growth factor receptor, HGFR, C-Kit, insulin-like growth factor receptor), and their downstream signaling pathways (PI3K-Akt, Ras-mitogen-activated protein kinase) are commonly activated in gliomas [8].	18779539:1202
EGFR --+> VEGFA		Expression	In pancreatic cancer cells, activation of c-Src led to downstream activation of signal transducers and activators of transcription 3 (STAT3), which binds to the VEGF promoter along with hypoxia-inducible factor-1a (12). c-Src activation is also required for epidermal growth factor receptor (EGFR)-induced VEGF production in pancreatic tumor cells (13).	17620427:1082
EGFR --+> VEGFA		Expression	As shown in Fig. 4B, the interruption of EGFR signaling induced by AG1478, as well as by PP2, resulted in a concomitant reduction of prostaglandin E2 secretion, as well as of VEGF expression at protein (Fig. 4C, upper panel, and D) and mRNA levels (Fig. 4C, lower panel), indicating that Src-mediated EGFR transactivation is involved in ET-1-induced prostaglandin E2 and VEGF production.	15347673:1144
EGFR --+> VEGFA		Expression	COX-2 and VEGF expression via the EP4 receptor is dependent on EGFR and ERK1/2 signaling The role of the EGFR and ERK1/2 signaling pathways, activated by seminal plasma- or PGE2-EP4 receptor interaction, on the expression of COX-2 and VEGF was investigated using luciferase reporter assays, quantitative RT-PCR analysis, Western blot analysis, and ELISA.	16574793:1177
EGFR --+> VEGFA		Expression	ZD6474 may therefore provide added therapeutic benefit in tumors with EGFR-dependent proliferation or survival: EGFR inhibition has been shown to downregulate VEGF expression and tumor-related angiogenesis in preclinical models [28, 29], and selective inhibition of EGFR signaling has shown clinical benefit in advanced cancer patients [30].	15905307:1225
EGFR --+> VEGFA		Expression	Because epidermal growth factor receptor (EGFR) activation regulates VEGF synthesis in cancer, we also evaluated the roles of EGFR.	21436353:2
AR ---> LEP		Expression	These findings indicate that androgen receptor in the hypothalamus functions as a regulator of central leptin-OBRB-STAT3 signaling and has a physiological role in energy homeostasis and metabolic regulation in male mice.	18703637:9
AR ---> LEP		Expression	Our results support that androgen receptor plays a direct regulatory role in leptin synthesis in adipocytes.	18276764:1219
AR ---> LEP		Expression	The CAG repeat polymorphism in the androgen receptor gene modulates body fat mass and serum concentrations of leptin and insulin in men.	12637980:100
AR ---> LEP		Expression	We have previously demonstrated that testosterone influences adipokine secretion (40) and that an androgen-receptor polymorphism affects leptin and insulin concentrations (20).	16204370:1197
AR --+> VEGFA		Expression	The antiandrogen cyprosterone acetate inhibited T induction of VEGF mRNA in S115 cells, thus suggesting that activation of androgen receptor must be involved in the increase of VEGF mRNA.	10375015:10
AR --+> VEGFA		Expression	FOXP1, the androgen receptor and various hypoxia-regulated proteins (HIF-1alpha, HIF-2alpha, and VEGF) were measured with immunohistochemistry using a tissue microarray constructed from 167 archival radical prostatectomies.	17477366:3
AR --+> VEGFA		Expression	We then tested the hypothesis that polyglutamine-expanded androgen receptor interferes with CREB binding protein -mediated transcription of vascular endothelial growth factor (VEGF) and observed altered CREB binding protein-androgen receptor binding and VEGF reduction in androgen receptor100 mice.	15003169:4
AR --+> VEGFA		Expression	VEGF is modulated by androgen receptor in neoplastic growth.	18768969:1254
AR --+> VEGFA		Expression	Induction of androgen receptor expression in DU-145 cells resulted in a weak activation of VEGF promoter, which was enhanced by R1881 treatment (Figure 7a).	16007189:1139
AR --+> VEGFA		Expression	We have previously shown that the regulation of VEGF promoter by cyclin A1 is partially dependent on androgen receptor in prostate cancer cell lines (21).	18612129:1369
AR --+> VEGFC		Expression	Our data suggest that the androgen receptor -IGF-IR axis is important for the observed VEGF-C transcriptional upregulation in LNCaP.	15897888:1073
AR ---> NOTCH1		Expression	Transgenic mice revealed that Notch1-expressing cells may define the progenitor cells in prostate epithelium (30), and gene profiling data showed that the expression of Notch1 and its ligand jagged1 is regulated by androgen receptor in the prostate (23).	15684393:1322
EGFR ---> JAG1		Expression	Collectively, these findings suggest that EGFR regulates the expression of JAG1 but not JAG2. [FIGURE 3.] View larger version: In this window.	19398556:1151
EGFR ---> JAG1		Expression	Of the proteins in the candidate signature, a core group, including c-Jun, Jagged-1, and Claudin 4, were decreased by EGFR inhibitors in all three models.	22147731:8
AR ---> JAG1		Expression	Transgenic mice revealed that Notch1-expressing cells may define the progenitor cells in prostate epithelium (30), and gene profiling data showed that the expression of Notch1 and its ligand jagged1 is regulated by androgen receptor in the prostate (23).	15684393:1322
EGFR ---- IL1R		Binding	At least two different classes of epidermal-derived factors appear to be important in promoting dermal MMP-1 production - i.e., factors that act through the interleukin-1 receptor, and factors that bind to and activate the EGF receptor (Moon et al, 2001).	12177784:1049
KDR ---> EGFR		ProtModification	Oral administration of AEE788 (dual tyrosine kinase inhibitor against EGFR and VEGFR) inhibited the phosphorylation of EGFR, VEGFR, and Akt on tumor-associated endothelial cells as well as tumor cells.	16026649:3
KDR ---> EGFR		ProtModification	VEGFR2 and EGFR Expression on Neuroblastoma Cells ZD6474 inhibits the activation of VEGFR2, EGFR, and RET.	18245671:1161
KDR ---> EGFR		ProtModification	We assessed the effects of EGFR inhibition using gefitinib, erlotinib, and VEGFR/EGFR inhibition using vandetanib in the HCC827 xenograft model.	19447865:1219
KDR ---> EGFR		ProtModification	The phospho-EGFR and phospho-Akt were completely inhibited at 0.1 µmol/L AEE788 and the phospho-VEGFR-2 and phospho-MAPK were successfully inhibited at 2 µmol/L AEE788.	15756022:1201
KDR ---> EGFR		ProtModification	Epidermal growth factor receptor, vascular endothelial growth factor receptor, phosphorylated epidermal growth factor receptor, and phosphorylated vascular endothelial growth factor receptor on tumor-associated endothelial cells.	15867367:1229
KDR ---> EGFR		ProtModification	Antibodies used for immunohistochemical staining included anti-phosphorylated EGFR (Invitrogen), anti-EGFR (Zymed Laboratories), anti-VEGFR and anti-phosphorylated VEGFR (Cell Signaling), and anti-CD31 and anti-proliferating cell nuclear antigen (Dako Cytomation).	18765538:1080
KDR ---> EGFR		ProtModification	Western blotting was performed on protein extracts that were probed with antihuman EGFR phosphorylated at tyrosine 1068, VEGFR-2 phosphorylated at tyrosine 1045, mitogen-activated protein kinase phosphorylated at threonine 42/44, AKT phosphorylated at Ser473, total AKT, and total EGFR..	15520205:1219
KDR ---> EGFR		ProtModification	It is known that epidermal growth factor (EGF) causes downregulation of EGF receptor (EGFR) by ubiquitination.18 VEGF-dependent VEGFR2 downregulation appears to involve endocytosis in either bovine aortic endothelial cells or human endothelial cells.19, 20 Notably, autophosphorylation of the kinase domain of VEGFR2 is necessary for receptor internalization.21 While ligand-mediated downregulation …	19834490:1037
Cancer --+> EGFR		QuantitativeChange	The receptor for epidermal growth factor (EGFR) is overexpressed in many cancers.	17121914:0
Cancer --+> EGFR		QuantitativeChange	The family of epidermal growth factor receptors (EGFRs) is overexpressed in many gynecologic malignancies.	15717992:0
Cancer --+> EGFR		QuantitativeChange	Interestingly, Epidermal Growth Factor Receptor (EGFR) is commonly overexpressed and mutated in many cancers.	20049516:2
Cancer --+> EGFR		QuantitativeChange	In addition, cancers overexpressing EGFR respond poorly to both chemotherapy and radiation therapy.	12820772:1
Cancer --+> EGFR		QuantitativeChange	These results suggest that this fusion protein may have therapeutic utility for EGF-R-overexpressing malignancies.	8993006:6
Cancer --+> EGFR		QuantitativeChange	Overexpression of these receptors, especially ErbB-2 and EGFR, has been implicated in multiple forms of cancer.	11696537:1
Cancer --+> EGFR		QuantitativeChange	The epidermal growth factor receptor (EGFR) is frequently overexpressed in cancer and is an important therapeutic target.	19073608:0
Cancer --+> EGFR		QuantitativeChange	Genistein is also conjugated to recombinant EGF to target cancers overexpressing the EGF receptor.	15584372:11
Cancer --+> EGFR		QuantitativeChange	Overexpression of epidermal growth factor receptor (EGFR) has been implicated in tumor development and malignancy.	17210462:0
Cancer --+> EGFR		QuantitativeChange	EKB-569 was administered orally, once daily, in 28-day cycles, to patients with advanced-stage malignancies known to overexpress EGFR.	16364494:2
Cancer --+> EGFR		QuantitativeChange	The epidermal growth factor receptor 1 (EGFR) is overexpressed in various malignancies and is associated with a poor patient prognosis.	18207161:0
Cancer --+> EGFR		QuantitativeChange	Significantly higher EGFR levels were found in cancer specimens compared with normal mucosa (p < 0.001).	7793243:5
Cancer --+> EGFR		QuantitativeChange	The epidermal growth factor receptor (EGFR) is also overexpressed in many cancers and both it and MUC1 constitute important therapeutic targets.	16082192:2
Cancer --+> EGFR		QuantitativeChange	Epidermal growth factor receptor (EGFR) is overexpressed in most head and neck cancers and correlates with poor prognosis.	18691458:0
Cancer --+> EGFR		QuantitativeChange	Increased epidermal growth factor receptor (EGF receptor) expression has been noted in various cancers and has become a useful target for therapeutic interventions.	18825277:0
Cancer --+> EGFR		QuantitativeChange	The epidermal growth factor receptor (EGFR) is overexpressed in several types of cancer and its inhibition can effectively inhibit tumour progression.	20449589:0
Cancer --+> EGFR		QuantitativeChange	Epidermal growth factor receptor (EGFR) inhibitors are increasingly used in combination with radiotherapy in the treatment of various EGFR-overexpressing cancers.	19509222:0
Cancer --+> EGFR		QuantitativeChange	Overexpression of the epidermal growth factor receptor family genes, which include ErbB-1, 2, 3 and 4, has been implicated in a number of cancers.	20071783:0
Cancer --+> EGFR		QuantitativeChange	One of the most studied targets for anticancer therapy is the epidermal growth factor receptor (EGFR), which is overexpressed in a variety of malignancies.	16760297:2
Cancer --+> EGFR		QuantitativeChange	An epidermal growth factor (EGF) conjugate, with potential for selective delivery of DNA-binding compounds to malignancies overexpressing the EGF receptor, is presented.	21528276:0
Cancer --+> EGFR		QuantitativeChange	The results suggest that polyethylene glycolated BPD-C225 photosensitizer immunoconjugates merit further investigation in animal models of EGFR-overexpressing cancers.	12733655:10
Cancer --+> EGFR		QuantitativeChange	Increases in epidermal growth factor receptor gene expression and protein production have been implicated in the development of the malignant phenotype for certain cancers.	2810532:2
Cancer --+> EGFR		QuantitativeChange	G protein-coupled receptors and the epidermal growth factor receptor (EGFR) are often both overexpressed and contribute to the growth of cancers by activating autocrine pathways.	17178880:0
Cancer --+> EGFR		QuantitativeChange	EGFR is overexpressed in many types of cancers and plays a fundamental role in cell signaling and it is of interest to find targeting agents capable of blocking the receptor.	20198342:1
Cancer --+> EGFR		QuantitativeChange	These data indicate that these compounds have potential use as therapy in the broad population of cancer patients overexpressing ErbB-2 and/or EGFR.	11585755:8
Cancer --+> EGFR		QuantitativeChange	Epidermal growth factor receptor (EGF-R) tyrosine kinase is known to be overexpressed in several malignancies and is an important target for anticancer drug design.	9829728:0
Cancer --+> EGFR		QuantitativeChange	Epidermal Growth Factor Receptor (EGFR) is one of the four members of the Human Epidermal Receptor family and is over-expressed in multiple malignancies.	18423824:0
Cancer --+> EGFR		QuantitativeChange	EGF and EGFR expression were respectively found only in 2 (7%) and 1 (4%) in 28 early cancers, and significantly increased in advanced cancers, 25 (63%) and 9 (23%) out of 40 cases.	8177199:1
Cancer --+> EGFR		QuantitativeChange	Because EGFR is overexpressed or activated in many cancers, these findings provide a compelling rationale for combining radiotherapy with therapies that block EGFR or its downstream signaling components.	20832017:5
Cancer --+> EGFR		QuantitativeChange	EGFR is overexpressed in various malignancies and is frequently associated with poor patient prognosis, and the information provided by targeting this receptor could facilitate both patient diagnostics and treatment.	17452435:1
Cancer --+> EGFR		QuantitativeChange	This was a pilot study to assess the biologic effects of lapatinib on various tumor growth/survival pathways in patients with advanced ErbB1 and/or ErbB2-overexpressing solid malignancies.	15684311:0
Cancer --+> EGFR		QuantitativeChange	Epidermal growth factor receptor (EGFR) and other receptor tyrosine kinases are overexpressed and/or mutated in various cancers and their abnormal activation is implicated in carcinogenesis.	20596655:0
Cancer --+> EGFR		QuantitativeChange	These results demonstrate that the EGF-conjugated copolymer micelles developed in this study have potential as vehicles for targeting hydrophobic drugs to EGFR-overexpressing cancers.	16536472:13
Cancer --+> EGFR		QuantitativeChange	Epidermal growth factor receptor (EGFR) is overexpressed in a variety of malignancies, including breast, lung, gastric, and cervical carcinoma.	11156231:0
Cancer --+> EGFR		QuantitativeChange	Epidermal growth factor receptor (EGFR), an upstream mediator of signal transducer and activator of transcription -3 is overexpressed in a variety of cancers, including Squamous cell carcinoma of the head and neck.	18326051:1
Cancer --+> EGFR		QuantitativeChange	On the other hand, in 11 of 20 (55.0%) patients whose tumours had increased EGFR and/or c-erbB-2 expression, secondary urinary bladder cancers recurred after surgery (P < 0.05).	7819052:7
Cancer --+> EGFR		QuantitativeChange	When its antitumor spectrum was further explored in several cancer types overexpressing EGFR or ErbB2, MP-412 showed potent activity in KPL-4 and DU145 xenografts, in which lapatinib was ineffective.	19459856:7
Cancer --+> EGFR		QuantitativeChange	The EGF-micelles have the potential to be further pursued as a versatile nanotechnology platform for targeted delivery of a wide range of chemotherapeutic agents as a combination therapy for the treatment of EGFR-overexpressing cancers.	17867644:7
Cancer --+> EGFR		QuantitativeChange	HER2 (human epidermal-growth-factor receptor-2; ErbB2) and EGFR (epidermal-growth-factor receptor) are overexpressed in various forms of cancer, and the co-expression of both HER2 and EGFR has been reported in a number of studies.	19492986:0
Cancer --+> EGFR		QuantitativeChange	Many malignant tumors including non-small cell lung cancer express or over-express EGFR that have shown correlations with rapid growth, metastases, resistance to conventional chemotherapy or radiotherapy, and poor prognosis.	14639003:0
Cancer --+> EGFR		QuantitativeChange	Enhanced activity of receptor tyrosine kinases such as the PDGF beta-receptor and EGF receptor has been implicated as a contributing factor in the development of malignant and nonmalignant proliferative diseases such as cancer and atherosclerosis.	10198059:0
Cancer --+> EGFR		QuantitativeChange	Epidermal growth factor receptor (EGFR) is overexpressed in various malignancies including carcinoma of the breast, lung, esophagus, cervix, and stomach.	9149012:0
Cancer --+> EGFR		QuantitativeChange	In animal studies using cancer xenograft models, MP-412 (30 mg/kg) demonstrated complete inhibition of tumor growth of the A431 and BT-474 cell lines, which overexpress EGFR and ErbB2, respectively.	17888033:6
Cancer --+> EGFR		QuantitativeChange	Mechanistic insight into the inhibitory action of Y740 and Y743 may lead to the development of therapeutics that specifically modulate the activity of STAT5b in breast cancer and potentially other EGFR/c-Src-overexpressing cancers.	16772534:9
Cancer --+> EGFR		QuantitativeChange	In this paper, a nonviral gene delivery system GE7, which was designed to target EGF receptor (EGF R) overexpressed on the surface of cancer cel Is through an EGF R-binding oligopeptide (GE7), was used for in vivo gene therapy in a murine subcutaneous hepatoma model.	11916239:1
Cancer --+> EGFR		QuantitativeChange	At the cellular level, heterogenous expression of p185 and EGFR was occasionally observed in both benign and malignant tissues, and a single case of cancer overexpressing both neu and EGFR showed reciprocal patterns of staining, indicating their independent expression.	1972932:7
Cancer --+> EGFR		QuantitativeChange	HER2, a receptor tyrosine kinase of the EGFR family, involved in signal transduction pathways leading to cell growth and differentiation is overexpressed in a number of cancers, including breast and pancreatic cancer.	19133157:3
Cancer --+> EGFR		QuantitativeChange	We included only patients whose cancers overexpressed EGFR.	17594712:1154
Cancer --+> EGFR		QuantitativeChange	EGFR gene or protein is overexpressed in many malignancies (7-9).	16762968:1056
Cancer --+> EGFR		QuantitativeChange	Overexpression of EGFR has been implicated in a number of malignant tumors (4-7).	11546792:1348
Cancer --+> EGFR		QuantitativeChange	Lapatinib's efficacy in other malignancies that overexpress EGFR and/or HER2 is under evaluation.	18803986:18
Cancer --+> EGFR		QuantitativeChange	EGFR is frequently overexpressed and abnormally activated in many types of cancers.	20660715:1279
Cancer --+> EGFR		QuantitativeChange	It is well known that different malignant tumors overexpress the EGFR or amplify genes encoding the EGFR.	11221831:1044
Cancer --+> EGFR		QuantitativeChange	The epidermal growth factor receptor (EGFR) is overexpressed and associated with a poor prognosis in many cancers (1-8).	18281547:1051
Cancer --+> EGFR		QuantitativeChange	Cancers that co-overexpress both EGFR and HER2 fare worse than those that overexpress either receptor (82, 83, 84) .	12738709:1194
Cancer --+> EGFR		QuantitativeChange	Epidermal growth factor receptor (EGFR) is also overexpressed in head and neck squamous cell carcinoma cancers (29-31).	16565089:1076
Cancer --+> EGFR		QuantitativeChange	Moreover, altered EGFR expression and function have been noted during initiation and progression in several cancer models (25-27).	11788593:1056
Cancer --+> EGFR		QuantitativeChange	In addition, many of these cancers also overexpress EGFR and related growth factor receptors.	15489908:1097
Cancer --+> EGFR		QuantitativeChange	EGFR, which is commonly overexpressed in many major cancers, has served as a target for a number of antibody- and small molecule-based inhibitors.	15173098:1318
Cancer --+> EGFR		QuantitativeChange	As shown in the Figures, EGFR was overexpressed in two (3%) normal mucosa tissues and 34 (58%) cancer tissues.	12915878:1096
Cancer --+> EGFR		QuantitativeChange	epidermal growth factor receptor has been shown to be differentially deregulated, overexpressed, mutated or amplified in many types of cancer [5, 6].	18842614:1035
Cancer --+> EGFR		QuantitativeChange	The epidermal growth factor receptor is commonly amplified in glial tumors and is over-expressed in a broad range of malignancies.	14695210:1067
Cancer --+> EGFR		QuantitativeChange	Many growth regulatory signaling pathways converge on epidermal growth factor receptor (EGFR) which is overexpressed in several types of malignancies (25, 38).	15923621:1045
Cancer --+> EGFR		QuantitativeChange	For example, ABX-EGF and gefitinib have been shown to induce regression in A431 cancer xenografts, which overexpress ErbB-1 (EGFR) and its ligand [10].	14671224:1226
Cancer --+> EGFR		QuantitativeChange	The epidermal growth factor receptor (EGFR; also referred to as ErbB1) is often overexpressed in breast and other cancers (7-9).	16397232:1061
Cancer --+> EGFR		QuantitativeChange	Epidermal growth factor receptor (EGFR) represents a unique target as over expression of EGFR has been implicated in the pathogenesis of many cancers (17, 18).	20679244:1034
Cancer --+> EGFR		QuantitativeChange	The EGFR is frequently overexpressed or mutated in many cancers and EGFR has become an important molecular target in epithelial malignancies.	19276163:1275
Cancer --+> EGFR		QuantitativeChange	Experiments examining these and other possibilities are currently under way. c-Met, EGFR, and their prospective ligands are overexpressed in multiple malignancies.	18234969:1290
Cancer --+> EGFR		QuantitativeChange	It is well recognized that the EGFR and Aurora-A are overexpressed in many cancers (44,45), and this is the first study to examine their correlation.	18586824:1321
Cancer --+> EGFR		QuantitativeChange	The overexpression of ErbB family members and their ligands has been implicated in the progression of many different types of cancer (reviewed in Yarden and Sliwkowski, 2001).	12242655:1063
Cancer --+> EGFR		QuantitativeChange	EGFR is overexpressed and mutated in a variety of malignancies and a number of different approaches that aim to inhibit EGFR activation are currently in use or being developed.	19890352:1040
Cancer --+> EGFR		QuantitativeChange	Affecting EGFR is of great benefit in the combat of cancer and possibly inhibiting kinases that phosphorylate EGFR may provide the means to control, at least in part, expression of the EGFR.	21152443:1378
Cancer --+> EGFR		QuantitativeChange	Similarly, receptor tyrosine kinases such as EGFR and ErbB2, which are commonly overexpressed in cancers, were also very effective at suppressing RhoB expression.	14647415:1180
Cancer --+> EGFR		QuantitativeChange	Discussion Top Abstract Introduction Materials and Methods Results Discussion References The overexpression of EGFR has been implicated in the pathogenesis and progression of many types of cancer.	15827337:1254
Cancer --+> EGFR		QuantitativeChange	Epidermal growth factor receptor (EGFR) is overexpressed in 70%-80% of Colorectal cancer cancers and is targeted with antibodies such as the anti-EGFR monoclonal antibody cetuximab.	18632807:1069
Cancer --+> EGFR		QuantitativeChange	The EGF receptor tyrosine kinase is overexpressed in many cancers of epithelial origin, such as lung and breast cancer.	11589691:1142
Cancer --+> EGFR		QuantitativeChange	Several tyrosine kinases such as platelet-derived growth factor, insulin-like growth factor, HER2/neu, and epidermal growth factor receptor are overexpressed in cancer.	12481419:1189
Cancer --+> EGFR		QuantitativeChange	The class of molecularly targeted therapies against the epidermal growth factor receptor (EGFR) is one such example, as EGFR is overexpressed in a number of head and neck cancers.	21299897:1099
Cancer --+> EGFR		QuantitativeChange	We reported previously that >95% of head and neck squamous cell carcinomas express elevated EGFR levels compared with levels in normal mucosa from patients without cancer (4).	16951222:1065
Cancer --+> EGFR		QuantitativeChange	The EGFR is overexpressed in many epithelial cell cancers, including colorectal, breast, lung, and head and neck cancers (1-3).	16106027:1037
Cancer --+> EGFR		QuantitativeChange	Because the EGFR is overexpressed in many types of cancer, and its blockade often inhibits tumour growth, this receptor is a rational target for novel cancer therapeutics.	15770208:1045
Cancer --+> EGFR		QuantitativeChange	DISCUSSION TOPABSTRACTINTRODUCTIONMATERIALS AND METHODSRESULTSDISCUSSION REFERENCES The EGF-R is frequently overexpressed in human papillomavirus-associated dysplasias and cancers (9 , 10) .	10969784:1212
Cancer --+> EGFR		QuantitativeChange	Our results suggest that this upregulation of angiogenesis may contribute to the poor prognosis and enhanced metastatic potential observed in the clinical setting in patients with erbB-overexpressing cancers. [Space] .	10918604:1190
Cancer --+> EGFR		QuantitativeChange	Thus, the ER- Neu group may depend in part on forming heterodimers between Neu and the other EGFR receptors, whereas ER- cancers of the basal phenotype (ER-, PR-, and Neu-) tend to overexpress EGFR (4).	18375820:1228
Cancer --+> EGFR		QuantitativeChange	Moreover, deregulated expression of ErbB receptors, in particular ErbB1 and ErbB2, has been implicated in the development and malignancy of numerous types of human cancers.	10880430:1034
Cancer --+> EGFR		QuantitativeChange	Although EGFR was shown to have no independent prognostic significance in advanced cancer (Baekelandt et al, 1999), the EGFR and HER2/neu were frequently overexpressed in malignant tumours.	15655552:1160
Cancer --+> EGFR		QuantitativeChange	These observations suggested that therapeutic measures designed to disrupt HER1 function might lead to reduced tumor growth in patients with HER1-overexpressing malignancies.	17962339:1052
Cancer --+> EGFR		QuantitativeChange	Previous studies have established that epithelial ovarian cancers, as well as other poor prognostic malignancies, overexpress EGFR and other members of the EGFR family (3, 4, 25).	15833856:1265
Cancer --+> EGFR		QuantitativeChange	This has been found in numerous cancer types overexpressing EGFR, including prostate, breast, brain, lung, and gastrointestinal cancers (70).	17363490:1258
Cancer --+> EGFR		QuantitativeChange	The elimination of EGFR over-expressing adenocarcinoma and breast cancer in vivo (Figure 7C) suggests that in principle this strategy can be applied to treat other cancers that over-express EGFR.	16318410:1399
Cancer --+> EGFR		QuantitativeChange	Epidermal growth factor receptor (EGFR) was reported to be over-expressed in aggressive female breast cancer [10-13] and is currently being evaluated in clinical trials as a potential therapeutic target [14-16].	19442295:1078
Cancer --+> EGFR		QuantitativeChange	Moreover, deregulated expression of ErbB receptors, in particular ErbB1 and ErbB2, has been implicated in the development and malignancy of numerous types of human cancers (Yarden and Sliwkowski, 2001).	11581290:1039
Cancer --+> EGFR		QuantitativeChange	In this study, we observed that serum EGFR levels were reduced significantly in 10% of 535 postmenopausal women with metastatic breast cancer who were enrolled in a Phase III trial of first-line hormone therapy.	17048231:1314
Cancer --+> EGFR		QuantitativeChange	HER1/EGFR, the most obvious choice, is overexpressed or dysregulated in many types of cancers [42], but several recent experimental studies suggest no correlation exists between HER1/EGFR overexpression and response to HER1/EGFR therapy [43, 44].	14755015:1144
Cancer --+> EGFR		QuantitativeChange	EGF receptors and their ligands are also overexpressed and regulate the growth of the same cancers (39, 40), suggesting the possibility for cross-talk between EGFR- and cholecystokinin-2R-regulated pathways in these cancers.	14602717:1275
Cancer --+> EGFR		QuantitativeChange	The EGFR is a member of the erbB family of receptor tyrosine kinases. erbB receptors and EGFR in particular are often overexpressed in malignancies and derivative cell lines compared to normal epithelium.	10029092:1042
Cancer --+> EGFR		QuantitativeChange	Discussion Top Abstract Introduction Materials and Methods Results Discussion References EGFR is frequently overexpressed in a variety of malignancies and plays an important role in tumor cell growth, proliferation, and metastasis (20-23).	16024629:1186
Cancer --+> EGFR		QuantitativeChange	EGFR-targeted ILs showed specific binding and internalization in EGFR-overexpressing cell lines MDA-MB-468 (breast cancer), U-87 (glioblastoma), and A-431 (epidermoid cancer).	12810643:1293
Cancer --+> EGFR		QuantitativeChange	In the present study, expression profiles data showed that EGFR expression was down-regulated in cancer tissues compared with that of the matched mammary glands, in contrast to results previously reported for human breast cancer.	20092659:1241
Cancer --+> EGFR		QuantitativeChange	In the nondiseased prostate, EGFR expression is largely confined to the basal cell layers (166)(167)(168), whereas in human cancer cell lines, EGFR expression is increased with increasing malignancy.	9554481:1292
Cancer --+> VEGFA		QuantitativeChange	VEGF is overexpressed in several solid malignancies.	15688612:2
Cancer --+> VEGFA		QuantitativeChange	VEGF was overexpressed in 15.3% of invasive cancer samples and in 8.3% of DCIS.	19514656:7
Cancer --+> VEGFA		QuantitativeChange	Increased VEGF expression has been associated with poor clinical outcomes in many malignancies.	11331447:1
Cancer --+> VEGFA		QuantitativeChange	Increased VEGF and EGF expression have been associated with poor clinical outcome in many malignancies.	15690202:2
Cancer --+> VEGFA		QuantitativeChange	Diffuse or focal high VEGF expression was found on the margin of the cancer nest and necrotic tissue, but hardly detected in the benign group.	19726291:10
Cancer --+> VEGFA		QuantitativeChange	VEGF, flk-1/KDR and flt-1 mRNA levels were elevated in cancer tissues compared with normal pancreas.	10585578:2
Cancer --+> VEGFA		QuantitativeChange	Malignant tumors and chronic inflammatory diseases induce angiogenesis by overexpressing vascular endothelial growth factor A (VEGF-A/VPF).	21411713:0
Cancer --+> VEGFA		QuantitativeChange	Vascular endothelial growth factor (VEGF) plays an important role in promoting angiogenesis and is overexpressed in several malignancies.	20618614:0
Cancer --+> VEGFA		QuantitativeChange	Osteopontin (OPN), cyclooxygenase-2 (COX-2) and vascular endothelial growth factor (VEGF) are overexpressed in various experimental models of malignancy.	18181047:0
Cancer --+> VEGFA		QuantitativeChange	Serum VEGF levels are elevated in cancer patients and are used as a tumor marker in different malignancies.	10509160:0
Cancer --+> VEGFA		QuantitativeChange	Expression of both COX-2 and VEGF was significantly up-regulated in patients with metaplasia, dysplasia, and cancer compared with controls (P<.01).	16702519:8
Cancer --+> VEGFA		QuantitativeChange	In breast cancer patients, increasing eIF4E overexpression in the cancer specimens correlates with higher VEGF levels and microvessel density counts.	16633004:9
Cancer --+> VEGFA		QuantitativeChange	Vascular endothelial growth factor (VEGF) is overexpressed in hyperproliferative diseases, such as psoriasis and cancers, which are characterized by increased angiogenesis.	10617662:0
Cancer --+> VEGFA		QuantitativeChange	Vascular endothelial growth factor (VEGF) is overexpressed in hyperproliferative diseases such as psoriasis and cancer, which are characterized by an increased angiogenesis.	15787809:0
Cancer --+> VEGFA		QuantitativeChange	Cancer specimens with high VEGF expression had significantly higher CD31 microvessel densities than did specimens with low VEGF levels (P < 0.005).	14508784:7
Cancer --+> VEGFA		QuantitativeChange	Also an increased VEGF level per granulocyte is found in patients with cancer (77 microg VEGF/l) compared with the healthy volunteers (164 microg VEGF/l).	15166496:5
Cancer --+> VEGFA		QuantitativeChange	This study indicates that patients with metastatic prostate cancer have higher plasma vascular endothelial growth factor levels than patients with localized disease or in healthy controls.	17072437:7
Cancer --+> VEGFA		QuantitativeChange	In case of a hemoglobin < 11 g/dl, plasma VEGF levels were significantly elevated in patients with and without cancers (67.0 +/- 47.5 vs 88.9 +/- 68.8 pg/ml, n.s.).	12240549:7
Cancer --+> VEGFA		QuantitativeChange	Our findings suggest that selective blockade of VEGFR-2 rather than of both receptors may optimally overcome the adverse hematologic consequences of elevated VEGF levels found in malignancy.	17376891:7
Cancer --+> VEGFA		QuantitativeChange	pleural effusions levels of VEGF and endostatin were found to be significantly elevated in effusions with malignancy rather than in those of tuberculous origin (both P < 0.01).	19275801:4
Cancer --+> VEGFA		QuantitativeChange	Significantly higher VEGF concentrations were found in ascites from malignant tumors (median, 2575 pg mL(-1)) compared with borderline tumors (median 181.9 pg mL(-1)) and benign peritoneal fluid (184.5 pg mL(-1)).	16515588:4
Cancer --+> VEGFA		QuantitativeChange	Similarly, VEGF concentrations in the epithelial lining fluid were significantly elevated in cancer patients at the time of diagnosis, but the oxidised methionine levels did not reveal significant oxidant/antioxidant imbalances in these patients.	10870646:8
Cancer --+> VEGFA		QuantitativeChange	The results indicate that both patients with locoregional cancer and patients with disseminated cancer may have elevated serum VEGF levels, regardless of the histological type of cancer, and that serum VEGF is often elevated in cancer with distant metastases.	9815732:6
Cancer --+> VEGFA		QuantitativeChange	Serum VEGF levels are increased in patients with breast and gynecological malignancies, but this can not be considered pathognomonic for cancer as it is also increased in certain benign conditions, including cases of fibroadenoma, fibrocystic disease of breast and simple endometrial hyperplasia.	21208810:7
Cancer --+> VEGFA		QuantitativeChange	Thus, the higher platelet vascular endothelial growth factor-A load resulting in higher serum vascular endothelial growth factor levels in cancer patients may partly result from an interleukin-6 mediated up-regulation of the expression of vascular endothelial growth factor-A in the precursor of the platelet, i.e. the megakaryocyte.	12454774:6
Cancer --+> VEGFA		QuantitativeChange	VEGF was found to be overexpressed in various malignancies [10, 11].	18056650:1063
Cancer --+> VEGFA		QuantitativeChange	VEGF concentrations are also increased in several kinds of cancers (17).	16423909:1070
Cancer --+> VEGFA		QuantitativeChange	Also, >80% of the patients with mucinous cancers had elevated VEGF levels.	12374688:1178
Cancer --+> VEGFA		QuantitativeChange	Also, >80% of the patients with mucinous cancers had elevated VEGF levels.	12374679:1178
Cancer --+> VEGFA		QuantitativeChange	VEGF is often overexpressed in cancers and may be critical for growth beyond a certain size.	16982770:1072
Cancer --+> VEGFA		QuantitativeChange	However, S-VEGF levels are increased in patients with disseminated cancer (41) .	11297241:1199
Cancer --+> VEGFA		QuantitativeChange	Elevated VEGF expression has been shown to be associated with poor prognosis in many cancers (31).	16926250:1223
Cancer --+> VEGFA		QuantitativeChange	The highest blood VEGF levels were found in patients with disseminated cancer.	10100697:1130
Cancer --+> VEGFA		QuantitativeChange	Conclusions References VEGF expression is increased in the majority of cancers examined to date.	15178810:1164
Cancer --+> VEGFA		QuantitativeChange	Increased VEGF concentrations in cancer are detectable in serum and plasma.	16306098:1050
Cancer --+> VEGFA		QuantitativeChange	Plasma levels of vascular endothelial growth factor are increased in patients with metastatic prostate cancer.	12404286:1451
Cancer --+> VEGFA		QuantitativeChange	Plasma levels of vascular endothelial growth factor are increased in patients with metastatic prostate cancer.	20943642:1803
Cancer --+> VEGFA		QuantitativeChange	Plasma levels of vascular endothelial growth factor are increased in patients with metastatic prostate cancer.	10475365:100
Cancer --+> VEGFA		QuantitativeChange	Overexpression of VEGFR or VEGF-A has been implicated as poor prognostic markers in various clinical studies of cancer (13).	17121909:1095
Cancer --+> VEGFA		QuantitativeChange	The expression of VEGF is substantially increased in solid cancers, leading to greater microvascular density and a poor prognosis (10).	16000591:1054
Cancer --+> VEGFA		QuantitativeChange	Moreover, the blood levels of VEGF have been reported to be significantly increased in patients with metastatic prostate cancer (32).	18559597:1164
Cancer --+> VEGFA		QuantitativeChange	A large body of evidence suggests that the free plasma VEGF concentration is elevated several fold in cancer patients compared to healthy subjects (2).	21118974:1040
Cancer --+> VEGFA		QuantitativeChange	Moreover, it has been observed that serum VEGF levels are elevated in certain patients with malignant tumors after radiation therapy (11) .	10416597:1047
Cancer --+> VEGFA		QuantitativeChange	Furthermore, we demonstrated that the level of VEGF in serum was diminished in all cancer patients treated with whole-body hyperthermia.	12085210:1233
Cancer --+> VEGFA		QuantitativeChange	VEGF is overexpressed in hyperproliferative diseases, such as psoriasis and cancers, in which there is increased angiogenesis.	15982314:1142
Cancer --+> VEGFA		QuantitativeChange	Vascular endothelial growth factor (VEGF) is overexpressed in hyperproliferative diseases, such as psoriasis and cancers, which are characterized by increased angiogenesis.	10617661:1022
Cancer --+> VEGFA		QuantitativeChange	Indeed, increased serum VEGF-A levels in cancer patients originate from platelet activation during serum preparation (9).	17143334:1061
Cancer --+> VEGFA		QuantitativeChange	Increased VEGF expression is associated with many angiogenesis-dependent pathologies, such as cancer (reviewed in ref. 3) and many ocular diseases (4, 5).	17875714:1061
Cancer --+> VEGFA		QuantitativeChange	Previously published data suggest that patients with metastatic prostate cancer have higher plasma VEGF levels than patients with localized disease or healthy controls (44).	19622584:1252
Cancer --+> VEGFA		QuantitativeChange	In fact, platelets as well as leukocytes contain VEGF (30) , with high VEGF levels being found in both cell types in patients with cancer (32) .	11297245:1165
Cancer --+> VEGFA		QuantitativeChange	Accordingly, VEGF expression has been found to be increased in nearly every type of cancer analyzed, and anti-VEGF neutralizing antibodies inhibit tumor growth in vivo (9) (10) (11).	11238591:1048
Cancer --+> VEGFA		QuantitativeChange	In cancer, VEGF is overexpressed after hypoxia (3 , 4) and/or as a consequence of the genetic changes of cancer, such as mutations of oncogenes and tumor suppressor genes (5) .	15520200:1053
Cancer --+> VEGFA		QuantitativeChange	Several studies have reported that metastatic breast cancer patients have elevated serum levels of VEGF as compared with normal controls, as well as with women with primary breast cancer.	12771987:1153
Cancer --+> VEGFA		QuantitativeChange	High serum VEGF levels have been reported in patients with cancers of different origins (4, 5, 6, 7, 8, 9, 10) including patients with thyroid carcinomas deriving from follicular cells (11, 12, 13).	18450769:1095
Cancer --+> VEGFA		QuantitativeChange	Increased vascular endothelial growth factor (VEGF) expression is associated with many angiogenesis dependent pathologies, such as cancer (Ferrara, 2004) and ocular diseases (Gariano et al., 2006).	20802528:1030
Cancer --+> VEGFA		QuantitativeChange	Increased tissue expression and high serum VEGF levels have been reported in patients with cancers of different origins (5, 6, 7, 8, 9, 10), especially in the presence of disseminated disease (11, 12, 13, 14, 15, 16, 17, 18, 19).	14557460:1051
Cancer --+> VEGFA		QuantitativeChange	Cancer patients have increased levels of serum VEGF, and elevated levels of VEGF mRNA have been observed in the majority of human cancer cells, including ovarian cancer cells (14).	12759391:1055
Cancer --+> VEGFA		QuantitativeChange	Plasma and serum VEGF levels are elevated in a majority of untreated cancer patients and these levels are predictive for the clinically measured tumour doubling kinetics (Dirix et al, 1996, 1997).	11875705:1036
Cancer --+> VEGFA		QuantitativeChange	Vascular permeability factor/vascular endothelial growth factor is also reported to be expressed in most of the malignant tumors, and treatments that interfere with Vascular permeability factor/vascular endothelial growth factor functions have shown promising results (1, 2, 5-7).	18413843:1041
Cancer --+> VEGFA		QuantitativeChange	Increased serum VEGF concentrations have been measured in various types of cancer, including, brain, lung, gastrointestinal, hepatobiliary, renal and ovarian cancer [25].	16202150:1174
Cancer --+> VEGFA		QuantitativeChange	Because VEGF is over-expressed in many malignancies, it has been the subject of intense clinical interest (89,91,92) with ~170 clinical trials targeting VEGF or VEGF signalling currently listed on the USA National Institutes of Health clinical trials database (ClinicalTrials.gov; http://clinicaltrials.gov/).	18632755:1203
Cancer --+> VEGFA		QuantitativeChange	Like IL-8, the levels of VEGF are also elevated in malignant prostate tissue when compared with either BTH or normal tissue (40 , 41) , and patients with metastatic prostate cancer have elevated levels of serum VEGF when compared with healthy subjects (42) .	12839933:1314
Cancer --+> VEGFA		QuantitativeChange	INTRODUCTION TOP ABSTRACT INTRODUCTION MATERIALS AND METHODS RESULTS DISCUSSION ACKNOWLEDGMENTS REFERENCES Vascular endothelial growth factor (VEGF), which is an important mediator of angiogenesis in a variety of settings (Ferrara, 2002), is often overexpressed in cancers and may be important for their continued growth beyond a certain size.	15342781:1035
Cancer --+> VEGFA		QuantitativeChange	VEGF expression, which is frequently elevated in many types of cancer (1-3), is mainly regulated at the transcriptional level (5) and its expression is induced by a variety of factors, including hypoxia, pH, activated oncogenes, inactivated tumor suppressor genes and growth factors (6-9).	20959293:1037
Cancer --+> VEGFA		QuantitativeChange	Although Pancreatic ductal adenocarcinoma is not a grossly vascular tumor, this malignancy often exhibits enhanced foci of endothelial cell proliferation and frequently overexpresses vascular endothelial growth factor (VEGF), a potent angiogenic factor that is secreted by many tumor cell lines (6) .	15161686:1036
Cancer --+> VEGFA		QuantitativeChange	Among the many endogenous factors stimulating angiogenesis, vascular permeability factor/vascular endothelial growth factor is thought to be the single most critical cytokine that promotes tumor angiogenesis, and recent reports indicate that most of the human and animal malignant tumors overexpress vascular permeability factor/vascular endothelial growth factor (1) .	15313889:1043
Cancer --+> VEGFA		QuantitativeChange	In conclusion, although the diagnosis and activity of tuberculosis is ultimately accomplished by the isolation of tubercle bacillus, the increased serum VEGF levels in our patients with active pulmonary tuberculosis may be an important finding, with increased VEGF levels even having been demonstrated in patients with malignancies and inflammatory conditions.	15189936:1115
Cancer --+> VEGFA		QuantitativeChange	VEGF mRNA level is upregulated in a wide variety of human tumors, including breast, lung, kidney, gastrointestinal tract, bladder, and ovarian carcinomas (reviewed in Ferrara 1999), and the serum level of VEGF is increased in many cancer patients (Talks and Harris 2000).	14566013:1337
Cancer --+> VEGFA		QuantitativeChange	However, large tumor masses and/or malignant tumors releasing high amounts of VEGF might also contribute to elevated VEGF levels in serum, as suggested by frequently elevated VEGF levels in patients with advanced disease and by a significant decrease in VEGF levels in sera from patients with breast carcinoma undergoing tumor surgery.	9921991:1360
Cancer --+> VEGFA		QuantitativeChange	VEGF-A expression was decreased in castration-resistant cancers (median staining index, 3) when compared with localized cancers (median staining index, 6), skeletal metastases (median staining index, 6), and nonskeletal metastases (median staining index, 4.5), whereas expression in benign hyperplasias (median staining index, 3) was also weak (P < 0.0005, Kruskal-Wallis test).	19487287:1173
Cancer --+> VEGFA		QuantitativeChange	Because myelocytes, promyelocytes, and monocytes (volume 421 ± 24 femtoliters) are larger in size than mature segmented neutrophils (334 ± 32 femtoliters) or lymphocytes (204 ± 19 femtoliters), one might assume that the elevated VEGF levels in leukocytes from cancer patients are attributable to the larger size of their leukocytes (4) .	10537368:1030
Cancer --+> VEGFA		QuantitativeChange	Studies have reported that high systemic VEGF levels in patients with malignancies are associated with immune dysregulation including a decline in lymphocyte cell numbers and function.35 A murine model devised to study this observation found that prolonged systemic administration of VEGF in adult mice caused a decrease in T cells in the thymus leading to thymic atrophy; the effects were mediated …	19088378:1220
Cancer ---> LEP		QuantitativeChange	Leptin and ObR were significantly overexpressed in primary and metastatic breast cancer relative to noncancer tissues.	16533767:5
Cancer ---> LEP		QuantitativeChange	Leptin levels were significantly decreased in cancer cachexia and were directly associated with appetite and insulin resistance, explaining 37% and 19% of the variance seen in cancer patients, respectively.	20215915:9
Cancer ---> LEP		QuantitativeChange	Several reports document higher leptin levels associated with cancer risk when leptin serum levels are measured prospectively (26, 27).	15890779:1190
Cancer ---> LEP		QuantitativeChange	Serum leptin levels have been shown to be reduced in patients with active pulmonary tuberculosis 50 and cancer 51.	18448504:1103
Cancer ---> LEP		QuantitativeChange	In two studies, leptin and leptin receptor expression were significantly increased in primary and metastatic breast cancer relative to noncancerous tissues in women [24].	21338489:1129
Cancer ---> LEP		QuantitativeChange	Both leptin and Ob-R are over-expressed in cancer tissue relative to non-cancer epithelium (Ishikawa et al, 2004).	21139583:1273
Cancer ---> LEP		QuantitativeChange	Leptin and its receptor were shown by immunohistochemistry to be overexpressed in primary and metastatic breast cancers relative to noncancer tissues (5).	18515755:1167
Cancer ---> LEP		QuantitativeChange	The serum leptin levels were also assayed in this study and were elevated in the cancer patients compared with the controls, although the changes were not as pronounced as the decreases in the adiponectin.	17981890:1370
Cancer ---> LEP		QuantitativeChange	While human ob gene mutations are rare, food restriction and starvation represent common situations in which serum leptin levels would be decreased in humans with chronic illnesses such as cancer, cystic fibrosis, and emphysema (2, 10, 11, 12, 13).	11937559:1044
Cancer ---> LEP		QuantitativeChange	However, serum leptin levels and leptin levels at infected sites decline during fasting and are also decreased in malnourished hosts with chronic illnesses, such as cancer or chronic obstructive lung diseases (52, 53); moreover, such hosts are more susceptible to infection and delayed wound repair (6, 8).	18556347:1278
Cancer ---> LEP		QuantitativeChange	In cancer patients, infusion of either interleukin 1a30 or tumor necrosis factor-a31 has been shown to increase serum leptin levels, and in control subjects and patients with type 2 diabetes mellitus, the levels of soluble tumor necrosis factor-a receptor (a sensitive indicator of tumor necrosis factor-a activity) are correlated with leptin levels32.	11231368:1126
Cancer ---> LEP		QuantitativeChange	Men with high-volume cancer (tumors > 0.5 cc in volume or tumors with histologic evidence of extraprostatic extension but without metastases) had higher leptin concentrations at the time of prostate cancer diagnosis (OR, 2.35; 95% CI, 1.01-5.44).145 Another study found that intermediate (but not high) plasma leptin concentrations were associated with prostate cancer risk.146 A study performed in …	15495199:1475
Cancer --+> MKI67		QuantitativeChange	To our knowledge, this is the first study to stratify different risk classes in early T1-T2 or N0 malignant tumors of the major salivary glands that identified aggressive lesions with elevated Ki-67 expression at an initial stage.	21049853:6
Cancer --+> MKI67		QuantitativeChange	Moreover, invasive carcinomas appeared to have greater proliferation values than in situ carcinomas, while invasive ductal carcinomas were correlated with higher Ki-67 expression compared to lobular cancers.	20527235:7
Cancer --+> MKI67		QuantitativeChange	Transcript levels of chromogranin A, Ki-67, MAGE-D2, and NRP2 were changed significantly in well differentiated neuroendocrine carcinomas (low-grade malignancy).	19197975:1261
Cancer --+> MKI67		QuantitativeChange	In astrocytomas, Ki-67 expression is up-regulated and correlates well with the malignancy grade of the tumor and the clinical prognosis of the respective patient (Parkins et al., 1991[Go]; Torp, 2002[Go]).	15665144:1274
Cancer --+> AR		QuantitativeChange	Androgen receptors are overexpressed in most primary and metastatic prostate cancers.	19117492:0
Cancer --+> AR		QuantitativeChange	Androgen receptors are overexpressed in most primary and metastatic prostate cancers.	17328524:0
Cancer --+> AR		QuantitativeChange	Androgen receptors are overexpressed in normal tissues and in most primary and metastatic prostate cancers.	16934689:0
Cancer --+> AR		QuantitativeChange	HPGD was highly expressed in androgen receptor -overexpressing advanced tumors, as well as in metastatic prostate cancers.	21281786:5
Cancer --+> AR		QuantitativeChange	These results demonstrate that increased androgen receptors expression is maintained throughout perianal gland cancer progression and that hepatoid gland carcinomas still express androgen receptors.	16427103:14
Cancer --+> AR		QuantitativeChange	The androgen receptor gene is amplified (Dr. Mohler), and the androgen receptor is overexpressed in the majority of recurrent cancers.	15466216:1070
Cancer --+> AR		QuantitativeChange	Further, neuroendocrine cancers promote LNCaP tumor growth in castrated mice through increased androgen receptor expression (4).	18701501:1293
Cancer --+> AR		QuantitativeChange	The transcriptional activation function of androgen receptor is not only essential for normal sexual development in men but is also implicated in the progression of cancer (9).	18768969:1068
Cancer --+> AR		QuantitativeChange	Indeed, expression of p160 family members and a host of other androgen receptor coregulators is commonly altered in advanced and/or metastatic prostate cancers compared with primary disease (43, 44).	19282387:1232
Cancer --+> AR		QuantitativeChange	Immunostaining in hereditary and sporadic prostate cancers matched for clinicopathologic features: androgen receptor expression is increased in the hereditary cancer (A) when compared with the sporadic case (C).	18559568:1111
Cancer --+> AR		QuantitativeChange	In androgen receptor-overexpressing cancers, the ERG expression was 102 ± 110 (mean ± SD) ranging from 16 to 264, whereas in other advanced prostate cancers, ERG expression was 179 ± 208 (range, 12-481).	17079440:1109
Cancer --+> AR		QuantitativeChange	In clinical samples, androgen receptor is expressed at nearly all stages of prostate cancer (2), and gene amplification along with elevated tissue androgen receptor levels are frequently observed in hormone-refractory cancers (11, 12).	17975021:1060
Cancer --+> AR		QuantitativeChange	Moreover, ARL4C, HMGB3, and androgen receptor expression are elevated strikingly in metastatic prostate cancers compared to nonrecurrent primary prostate cancers, whereas expression of F3 is decreased (LaTulippe et al. 2002).	17699749:1226
Cancer --+> AR		QuantitativeChange	These results (Fig. 4 A-E) showed that loss of the prostatic epithelial androgen receptor leads to the development of more invasive and metastatic prostate cancers and that gain of androgen receptor function reverses these characteristics.	18723679:1156
Cancer --+> AR		QuantitativeChange	However, increased androgen receptor expression is found clinically in metastatic prostate cancer after androgen-ablation therapy (5, 6, 7) , and serum levels of PSA, a marker of androgen action, increase in patients with androgen-refractory prostate cancer (7, 8, 9) .	14500404:1052
Cancer --+> AR		QuantitativeChange	Since no more than 30% of advanced prostate tumors exhibit increased androgen receptor expression (Visakorpi et al. 1995, Koivisto et al. 1997, Palmberg et al. 1997), it is possible that our virion phosphoprotein16-androgen receptor cells may mimic one cancer cellular state that is found among the remaining 70% of tumors lacking increased androgen receptor expression.	18469090:1224
Cancer ---> NOTCH1		QuantitativeChange	It was found that Notch1 was overexpressed in cancer tissues as compared with adjacent normal tissue and normal control tissues.	18777195:3
Cancer ---> NOTCH1		QuantitativeChange	Our results underscore the multiplicity of negative regulatory mechanisms that impact on lin-12/Notch activity and suggest novel mechanisms by which constitutive lin-12/Notch activity might be exacerbated in cancer.	20686701:6
Cancer ---> NOTCH1		QuantitativeChange	Altered Notch 1 expression has been found in certain haematologic malignancies and solid tumours.	16136053:1156
Cancer ---> NOTCH1		QuantitativeChange	Expression of the four Notch receptor genes and their ligands is regulated in specific cellular contexts and can be altered in cancer development [3], [5].	20442780:1101
Cancer ---> NOTCH1		QuantitativeChange	An inhibitor of ?-secretase, an enzyme required for Notch signaling, has also been shown to have preclinical activity against Notch-1-overexpressing cancers (125).	17909619:1387
Cancer ---> NOTCH1		QuantitativeChange	In the present study, we observed the activation of p21WAF1/Cip1 expression due to activation of Notch-1 signaling in cancer in wild type mice, which was clearly inhibited in cancer in MMP-9-/- mice.	20068187:1256
Cancer ---> NOTCH1		QuantitativeChange	In contrast to gain-of-function mutations in Notch1 and their oncogenic role in T-ALL (3, 4), and perhaps in solid tumors, Notch1 loss-of-function mutations have only been implicated in a limited number of tumors, such as skin (2), where Notch1 loss promotes tumor formation non-cell-autonomously by creating a wound-like environment and autonomously by enhancing progression to cancer (5, 6).	21266774:1064
Cancer ---> KDR		QuantitativeChange	VEGF, flk-1/KDR and flt-1 mRNA levels were elevated in cancer tissues compared with normal pancreas.	10585578:2
Cancer ---> KDR		QuantitativeChange	Cancer patients treated with antiangiogenic multitargeted receptor tyrosine kinase inhibitors show increased levels of plasma VEGF and placental growth factor and decreased levels of soluble VEGF receptor-2, thus implicating these overall changes as a possible class effect of such drugs and raising the possibility of their exploitation as surrogate biomarkers for pharmacodynamic drug activity/exp…	17942672:0
Cancer ---> KDR		QuantitativeChange	Overexpression of VEGFR or VEGF-A has been implicated as poor prognostic markers in various clinical studies of cancer (13).	17121909:1095
Cancer ---> KDR		QuantitativeChange	Altered expression of receptor tyrosine kinases , such as EGF receptor (EGFR), ErbB2, vascular endothelial growth factor receptor, and Ret, has been implicated in the development of cancer, and as a group, these receptors represent important targets for monoclonal antibodies and small-molecule inhibitors for treatment of a wide range of cancers ( 23, 24).	19258500:1281
Cancer ---> KDR		QuantitativeChange	Altered expression of receptor tyrosine kinases , such as EGF receptor (EGFR), ErbB2, vascular endothelial growth factor receptor, and Ret, has been implicated in the development of cancer, and as a group, these receptors represent important targets for monoclonal antibodies and small-molecule inhibitors for treatment of a wide range of cancers ( 23, 24).	19258509:1281
Cancer --+> LEPR		QuantitativeChange	Leptin receptor expression was also increased in the cancer tissues.	17639037:1250
Cancer --+> LEPR		QuantitativeChange	In two studies, leptin and leptin receptor expression were significantly increased in primary and metastatic breast cancer relative to noncancerous tissues in women [24].	21338489:1129
Cancer ---> VEGFC		QuantitativeChange	Almost all cancers with high positive VEGF-C expression also exhibited increased peritumoral lymphatic vessel density (p = 0.049) when compared with the benign lesions.	20336393:7
Cancer ---> VEGFC		QuantitativeChange	Inhibiting VEGF-C activity in cancers that express high levels of VEGF-C may reduce lymph node metastasis.	12915657:1193
Cancer ---> EGFR		GeneticChange	Such cancers often harbor EGFR mutations and/or amplification.	16857813:1
Cancer ---> EGFR		GeneticChange	The mutation in EGFRvIII also creates a new, cancer cell-specific epitope.	12188912:6
Cancer ---> EGFR		GeneticChange	The incidence of EGFR mutations in H and N cancer in this study was 5.3%.	21274259:13
Cancer ---> EGFR		GeneticChange	The frequency of EGFR amplification was directly associated with tumor malignancy.	7760103:6
Cancer ---> EGFR		GeneticChange	Nine cell lines derived from cancer were screened for EGFR mutations in exons 18 through 21.	17949425:3
Cancer ---> EGFR		GeneticChange	Insertion mutation at EGFR in exon 20 was seen from the primarylung cancer.	19381047:5
Cancer ---> EGFR		GeneticChange	EGFR gene amplification was found in preinvasive cancer in one patient.	19673037:7
Cancer ---> EGFR		GeneticChange	Increased expression of wild type and mutant EGFR is a widespread feature of diverse types of cancer.	20824044:1
Cancer ---> EGFR		GeneticChange	Being positive for EGFR mutations in exons 18-24 in cancer cells has a strong correlation with response.	17052296:3
Cancer ---> EGFR		GeneticChange	The EGFRVIII and tyrosine kinase domain mutations were examined in the NCI60 cancer cell lines.	18006781:3
Cancer ---> EGFR		GeneticChange	Mutations of the epidermal growth factor receptor (EGFR) are a possible molecular target for cancer therapy.	17437646:0
Cancer ---> EGFR		GeneticChange	In particular, cancers with specific EGFR-activating mutations seem to be the most sensitive to these agents.	18089823:1
Cancer ---> EGFR		GeneticChange	Interestingly, Epidermal Growth Factor Receptor (EGFR) is commonly overexpressed and mutated in many cancers.	20049516:2
Cancer ---> EGFR		GeneticChange	The model provides an explanation at the molecular level for the effects of several cancer-causing EGFR mutations.	15576039:6
Cancer ---> EGFR		GeneticChange	These findings suggest a therapeutic strategy for cancers harboring the EGFRvIII mutation.	16672372:9
Cancer ---> EGFR		GeneticChange	Mutation, amplification or dysregulation of the EGFR family leads to uncontrolled division and predisposes to cancer.	20478052:0
Cancer ---> EGFR		GeneticChange	However amplification of EGFR and deletion of PTEN were relatively low in other malignancy brain tumors.	17236582:3
Cancer ---> EGFR		GeneticChange	The most common form of mutant EGFR (EGFRvIII) has been described in several cancers, chiefly glioblastoma.	16951222:2
Cancer ---> EGFR		GeneticChange	However, mutations within the EGFR that are unique to malignancies may provide specific targets for immunotherapeutic intervention.	8391918:2
Cancer ---> EGFR		GeneticChange	This study supports the role of functional EGFR polymorphisms as independent prognostic markers in metastatic colon cancer.	18413774:14
Cancer ---> EGFR		GeneticChange	Activating epidermal growth factor receptor (EGFR) mutations are common in many cancers including glioblastoma.	19690143:0
Cancer ---> EGFR		GeneticChange	Overexpression and/or amplification of the EGFR gene are prevalent in many cancer types leading to aberrant EGFR signaling.	17681753:3
Cancer ---> EGFR		GeneticChange	This assay discriminates between EGFR mutation-positive and -negative cancer cells within a single tumor tissue.	18325048:5
Cancer ---> EGFR		GeneticChange	This review will focus on four kinases (EGFR, c-Met, c-Kit, and PI3-kinase) known to be mutated in human cancer.	17311534:3
Cancer ---> EGFR		GeneticChange	EGFR gene amplification was detected in 4 out of 14 malignant tumors; no low-grade astrocytoma showed amplification.	12241104:3
Cancer ---> EGFR		GeneticChange	This study aims to analyze the relationships between specific EGFR functional polymorphisms and anticancer drug activity.	18652519:3
Cancer ---> EGFR		GeneticChange	Epidermal growth factor receptor (EGF) receptor gene amplification is commonly seen in cancer and is the target of many therapies.	20404701:0
Cancer ---> EGFR		GeneticChange	The occurrence of amplification and rearrangements at the EGFR gene locus is associated with malignancy in neuroepithelial tumours.	1447576:1
Cancer ---> EGFR		GeneticChange	Polymorphisms in EGFR and VEGF genes have been identified to be associated with therapy-response and cancer survival.	20400478:2
Cancer ---> EGFR		GeneticChange	CT-guided core needle biopsy is a feasible technique in acquisition of fresh cancer tissues for EGFR gene mutation analysis.	19450892:9
Cancer ---> EGFR		GeneticChange	We have also discussed various mutations that occur in EGFR and their consequences on anticancer therapy.	16788977:5
Cancer ---> EGFR		GeneticChange	Two of its family members (Erbb1/EGFR and Erbb2/HER2) have previously been shown to be somatically mutated in large fraction of human cancers.	20404484:4
Cancer ---> EGFR		GeneticChange	Systematic cancer genome analysis has recently led to the discovery of somatic mutations in the BRAF, PIK3CA, and EGFR genes, among others.	15542426:2
Cancer ---> EGFR		GeneticChange	Within our sample set, no correlation was evident between EGF-R gene amplification and clinico-pathological parameters of the malignancy.	1306731:3
Cancer ---> EGFR		GeneticChange	EGFR is thought to be involved the development of cancer, as the EGFR gene is often amplified, and/or mutated in cancer cells.	9496384:3
Cancer ---> EGFR		GeneticChange	Epidermal growth factor receptor (EGFR) gene overexpression and mutations play an important role in the pathogenesis of a variety of malignant human cancers.	9563005:0
Cancer ---> EGFR		GeneticChange	The method presented here eliminates the need for DNA purification and allows for detection of EGFR mutations in samples containing as few as eight cancer cells.	18978556:10
Cancer ---> EGFR		GeneticChange	Success of epidermal growth factor receptor (EGFR) targeting agents in different cancer types is related to EGFR gene mutations and/or copy number gains.	16554736:0
Cancer ---> EGFR		GeneticChange	Given the notion that these EGFR mutations are absent or very rare in other cancer types, extensive investigations have been directed at other potential mechanisms.	20670598:4
Cancer ---> EGFR		GeneticChange	These results suggest that tumors with EGFR mutations may progress more rapidly and develop into invasive cancer faster than those without mutations.	15950315:10
Cancer ---> EGFR		GeneticChange	Particularly, genetic alterations, such as BCR-ABL translocation and EGFR mutation, which are present only in cancer cells, are the best therapeutic targets to date.	21368453:1
Cancer ---> EGFR		GeneticChange	Other cancer genes present in aberrations included ARNT, BCL9, CDK4, CDKN2B, EGFR, ERBB2, MDM2, MDM4, MET, MYC and KRAS.	21151896:7
Cancer ---> EGFR		GeneticChange	Among other changes we found somatic mutations in ATM, EGFR, EPHA3, EPHB2, and KIT, none of which was previously described in cancers.	20838624:5
Cancer ---> EGFR		GeneticChange	Overexpression or expression of activating mutations of the epidermal growth factor receptor (EGFR) is common in cancer and correlates with neoplastic progression.	16075456:0
Cancer ---> EGFR		GeneticChange	Allelic imbalance of the EGFR -216G/T polymorphism was also tested in the heterozygous patients and in the NCI-60 cancer cell lines to further verify its function.	21292812:3
Cancer ---> EGFR		GeneticChange	Epidermal growth factor receptor (EGFR) mutation is frequently observed in human cancer and contributes to the growth, survival and therapeutic resistance of tumors.	18542056:0
Cancer ---> EGFR		GeneticChange	We studied two different cell lines, one with a mutation to the EGFR (U87DeltaEGFR) that is associated with increased malignancy, and one with an endogenous (wild-type) receptor (U87WT).	17040992:4
Cancer ---> EGFR		GeneticChange	These studies establish the tumor-specific EGFRvIII mutation as a novel target for humoral- and cell-mediated immunotherapy in a variety of cancers.	18539480:9
Cancer ---> EGFR		GeneticChange	These results suggest that CA-repeat length in the EGFR gene may be a genetic factor related to cancer in the case of EGFR mutations at exon 19.	18422739:8
Cancer ---> EGFR		GeneticChange	Collectively, the results of this study have revealed thermodynamic and mechanistic catalysts of kinase activation by major cancer-causing mutations in the ABL and EGFR kinase domains.	19714203:5
Cancer ---> EGFR		GeneticChange	Consequently, using a small aliquot of samples isolated to establish a cancer diagnosis, the EGFR mutation status is determined soon after the diagnosis of cancer is made.	17233841:4
Cancer ---> EGFR		GeneticChange	Uptake levels of radiolabeled gefitinib in EGFR-expressing human cancer cell lines with various levels of EGFR expression or mutation status were evaluated both in vivo and in vitro.	18239919:4
Cancer ---> EGFR		GeneticChange	Several reports have demonstrated that the Type III EGF receptor deletion-mutant (EGFRvIII) is frequently detected in various human cancers, including breast cancer.	18787418:1
Cancer ---> EGFR		GeneticChange	We have applied s-RT-MELT in the screening of TP53 and EGFR mutations in cell lines and clinical samples and demonstrate its advantages for rapid, multiplexed mutation scanning in cancer.	20721745:5
Cancer ---> EGFR		GeneticChange	The epidermal growth factor receptor (EGFR) vIII, a ligand-independent, constitutively active, mutated form of EGFR has been shown to play a role in the pathogenesis of some cancers.	19330625:1
Cancer ---> EGFR		GeneticChange	We therefore conclude that the BRAF and EGFR mutations commonly seen in a variety of human cancers are generally absent from pancreatic ductal adenocarcinomas.	16598499:9
Cancer ---> EGFR		GeneticChange	These data suggest that cetuximab is an effective therapy against mutant EGFR-expressing cancer cells and thus can be considered in combination with other anti-EGFR molecules.	17082181:9
Cancer ---> EGFR		GeneticChange	Coamplifications of one or several other oncogenes occurred in 29.6% of CCND1, 43% of HER2, 55.7% of MDM2, 65% of MYC, and 72.8% of EGFR-amplified cancers.	15574759:11
Cancer ---> EGFR		GeneticChange	This study was conducted to determinate the predictive values of KRAS mutation status and EGFR expression in metastatic colorectal cancer patients treated with cetuximab plus chemotherapy.	20010090:1
Cancer ---> EGFR		GeneticChange	Amplification and/or overexpression of the ERBB genes are a feature of many cancer types, and overexpression of erbB2 correlates with poor prognosis in epithelial ovarian cancer.	9581810:1
Cancer ---> EGFR		GeneticChange	We conducted a case-control study using 353 patients with non-small-cell lung cancers (122 EGFR mutated and 231 EGFR wild-type) and 1765 age-sex matched non-cancer control subjects.	18429954:3
Cancer ---> EGFR		GeneticChange	Recently, evidence has emerged indicating that assessment of KRAS mutations before anti-epidermal growth factor receptor therapy improves outcome in patients with metastatic colorectal cancer .	19797612:0
Cancer ---> EGFR		GeneticChange	Cancer cells with mutant EGFR genes might become physiologically dependent on the continued activity of the gene for the maintenance of their malignant phenotype; however, this might also be a target for therapy.	15464447:4
Cancer ---> EGFR		GeneticChange	Moreover, some mutations in the EGFR receptor kinase domain seem to play a crucial role in determining the sensitivity of cancer cells to specific inhibitors by altering the conformation of the receptor and its activity.	18045190:3
Cancer ---> EGFR		GeneticChange	Deletions at loci of chromosomes 13, 17 and 22 were observed in 18-32% of all gliomas, independent of grade of malignancy, patients' age, EGFR gene amplification and clinical course.	8568535:5
Cancer ---> EGFR		GeneticChange	Patients with non-small cell lung cancer with cancers harboring activating mutations in the epidermal growth factor receptor (EGFR) show improved efficacy from EGFR tyrosine kinase inhibitors.	20975603:0
Cancer ---> EGFR		GeneticChange	Despite considerable success with these EGFR tyrosine kinase inhibitors in cancer therapy, resistance against these chemical compounds develops owing to the selection of point-mutated variants of EGFR.	20005213:1
Cancer ---> EGFR		GeneticChange	Some resistant cancers showed unexpected genetic changes including EGFR amplification and mutations in the PIK3CA gene, whereas others underwent a pronounced epithelial-to-mesenchymal transition.	21430269:3
Cancer ---> EGFR		GeneticChange	We used two examples of genes, TP53 and EGFR, which are somatically altered by intragenic mutations in common cancer types to illustrate how somatic mutations have followed very different routes to clinical applications.	21045690:0
Cancer ---> EGFR		GeneticChange	Overexpression and mutation of epidermal growth factor receptors (EGFR) have been shown to be important in the prognosis of several cancers, including head and neck cancers.	16510606:0
Cancer ---> EGFR		GeneticChange	Gefitinib is less effective in non-adenocarcinoma non-small-cell lung cancer harboring EGFR mutations than adenocarcinoma harboring EGFR mutations. (Cancer Sci 2011; 102: 1032-1037).	21272159:10
Cancer ---> EGFR		GeneticChange	The chimeric monoclonal antibody ch806 specifically targets the tumor-associated mutant epidermal growth factor receptor (de 2-7EGFR or EGFRVIII) and is currently under investigation for its potential use in cancer therapy.	14511567:0
Cancer ---> EGFR		GeneticChange	We conclude that mutations of the EGFR kinase domain and the cysteine-rich extracellular domains are infrequent in most types of human cancer apart from lung adenocarcinoma.	16133419:8
Cancer ---> EGFR		GeneticChange	We apply s-RT-MELT in the screening of p53 and EGFR mutations in cell lines and clinical samples and demonstrate its advantages for rapid, multiplexed mutation scanning in cancer and for genetic variation screening in biology and medicine.	17545195:6
Cancer ---> EGFR		GeneticChange	Recent reports revealed that the kinase domains of both EGFR (ERBB1) and ERBB2 gene were somatically mutated in human cancers, raising the possibility that the other ERBB members possess somatic mutations in human cancers.	16187281:1
Cancer ---> EGFR		GeneticChange	Of these, EGFR mutations of the nodules with the highest and the second highest grade of histologic malignancy were examined in each patient by using the peptide nucleic acid-locked nucleic acid polymerase chain reaction clamp method.	18448997:3
Cancer ---> EGFR		GeneticChange	Recently, the importance of epidermal growth factor receptor (EGFR) in the pathogenesis and progression in Non-small cell lung cancer was identified particularly in those cancer cells with EGFR mutation and/or increased gene copy number.	18321238:3
Cancer ---> EGFR		GeneticChange	Gliomas, the most common malignant tumors of the nervous system, frequently harbor mutations that activate the epidermal growth factor receptor (EGFR) and phosphatidylinositol-3 kinase signaling pathways.	19214224:0
Cancer ---> EGFR		GeneticChange	The activation status of signal transduction pathways involving receptor tyrosine kinases and its association with EGFR or KRAS mutations have been widely studied using cancer cell lines, although it is still uncertain in primary tumors.	20117855:0
Cancer ---> EGFR		GeneticChange	However, the objective antitumor activities of these agents are disproportionately lower than would be expected based on the high rates of expression, overexpression, and aberrations of EGFR in human malignancies, particularly carcinomas.	15717946:1
Cancer ---> EGFR		GeneticChange	Intratumoral gene expression levels of EGFR, VEGFR2 and NRP as well as polymorphisms in FCGR3A, CyclinD1 and EGFR could predict clinical outcome in metastatic colorectal cancer patients enrolled in BOND2, independent of KRAS mutation status.	21036743:5
Cancer ---> EGFR		GeneticChange	Data emerging over the past several years show that lung cancers in never smokers are much more likely to carry activating mutations of the epidermal growth factor receptor (EGFR), a key oncogenic factor and direct therapeutic target of several newer anticancer drugs.	19755392:5
Cancer ---> EGFR		GeneticChange	The epidermal growth factor receptor (EGFR)-RAS-RAF-mitogen-activated protein kinase signaling cascade is an important pathway in cancer development and recent reports show that EGFR and its downstream signaling molecules are mutated in a number of cancers.	18754871:0
Cancer ---> EGFR		GeneticChange	These three signaling classes appear to correspond with distinct transcriptomal subclasses of primary Glioblastoma multiforme samples from The Cancer Genome Atlas for which copy number aberration and mutation of EGFR, PDGFRA, and NF1 are signature events.	19915670:8
Cancer ---> EGFR		GeneticChange	The model system was based on EGFR-null murine NIH3T3 fibroblasts in which EGFR expression was restored with isoforms that were wild-type , derived from human cancers (L858R, EGFRvIII), or mutated in the nuclear localization signal sequence.	21266349:3
Cancer ---> EGFR		GeneticChange	We treated mice bearing tumors harboring EGFR mutations with a variety of anticancer agents, including a new irreversible EGFR tyrosine kinase inhibitor that is under development (BIBW-2992) and the EGFR-specific antibody cetuximab.	19759520:5
Cancer ---> EGFR		GeneticChange	EGFR and erbB2 are frequently activated, over expressed or mutated in many common cancers and the antagonists and/or inhibitors of EGFR and/or erbB2 signalling have already been shown to have therapeutic benefits for cancer patients.	18800267:6
Cancer ---> EGFR		GeneticChange	As bad prognostic markers, overexpressed or mutated ErbB1 and ErbB2 have an important role in the molecular diagnosis of various cancers, but as membrane proteins, expressed often selectively in tumor tissues, they can be targeted with kinase inhibitors or therapeutic antibodies.	18201769:1
Cancer ---> EGFR		GeneticChange	In addition to KRAS, recent data point out that BRAF and PIK3CA exon 20 mutations hamper response to EGFR-targeted treatment in Metastatic colorectal cancer, potentially excluding from treatment also patients with these molecular alterations in their tumor.	21129603:4
Cancer ---> EGFR		GeneticChange	Previous studies have shown a correlation between expression of the EGF receptor type III mutation (EGFRvIII) and a more malignant phenotype of various cancers including: non-small-cell lung cancer, glioblastoma multiforme, prostate cancer and breast cancer.	11710837:0
Cancer ---> EGFR		GeneticChange	In the same time, progresses regarding the HER pathway also focused on a better selection of patients who clearly beneficiate from these drugs (EGFR gene mutations, EGFR gene amplification by FISH) allowing the first steps in tailoring anticancer treatments in lung cancer.	19433372:4
Cancer ---> EGFR		GeneticChange	We replaced regular PCR with COLD-PCR before sequencing or real-time mutation detection assays to improve mutation detection-sensitivity by up to 100-fold and identified novel p53/Kras/EGFR (epidermal growth factor receptor) mutations in heterogeneous cancer samples that were missed by all existing methods.	19290875:7
Cancer ---> EGFR		GeneticChange	One mutant EGFR (variously named DeltaEGFR, de2-7 EGFR, or EGFRvIII), which occurs frequently in human cancers, lacks a portion of the extracellular ligand-binding domain due to genomic deletions that eliminate exons 2 to 7 and confers a dramatic enhancement of brain tumor cell tumorigenicity in vivo.	9006938:1
Cancer ---> EGFR		GeneticChange	Introduction of EGFR mutations E746-A750 del and L858R progressed human bronchial epithelial cells toward malignancy as measured by soft agar growth, including EGF-independent growth, but failed to induce tumor formation.	16489012:4
Cancer ---> EGFR		GeneticChange	To obtain insight into the cancer progression and metastatic process, we evaluate p53/epidermal growth factor receptor (EGFR) somatic aberrations in non-small-cell lung cancers to compare accumulated genetic alterations between primary tumors and lymph node metastases.	20811949:0
Cancer ---> EGFR		GeneticChange	Polymorphisms in COX-2 and EGFR may be useful independent molecular markers to predict clinical outcome in patients with metastatic colorectal cancer treated with single-agent cetuximab, independent of skin rash toxicity, K-ras mutation, and Eastern Cooperative Oncology Group performance status.	19047118:7
Cancer ---> EGFR		GeneticChange	Abnormalities in EGF-EGFR signaling, such as mutations that render the EGFR hyperactive or cause overexpression of the wild-type receptor, have been found in a broad range of cancers, including carcinomas of the lung, breast, and colon.	17973573:1
Cancer ---> EGFR		GeneticChange	Examples of this are the subject of the reviews in this issue, including the EGF-receptor, Wnt/APC/catenin, TGF-beta/Smad and hedgehog/patched/smoothened pathways, all of which were discovered and/or pieced together in model organisms, and all of which are disrupted by mutation in human cancer.	10728982:3
Cancer ---> EGFR		GeneticChange	Recent advances in molecular genomics have revolutionized cancer management and, specifically, epidermal growth factor receptor (EGFR) mutation has become a potent biomarker for lung cancer, which predicts tumor response to and prolonged duration of disease control by EGFR tyrosine kinase inhibitors .	20040275:1
Cancer ---> EGFR		GeneticChange	We show that the activated epidermal growth factor receptor (EGFR) and the cancer-specific constitutively active EGFR type III deletion mutant (EGFRvIII) induce the expression of EphA2 in mammalian cell lines, including the human cancer cell lines A431 and HN5.	17374733:1
Cancer ---> AR		GeneticChange	The androgen receptor gene is amplified or a target for somatic gain-of-function mutations in metastatic prostate cancer.	12085963:2
Cancer ---> AR		GeneticChange	Several studies have associated polymorphisms in the androgen receptor gene with the risk of developing hormone-dependent cancers.	12139238:0
Cancer ---> AR		GeneticChange	In stage B or C cancer tissues and the other cancer death samples, no androgen receptor mutation was detected.	8827083:8
Cancer ---> AR		GeneticChange	Twenty-three of 28 cancer samples showed only methylated androgen receptor alleles, although all normal samples showed both unmethylated and methylated alleles.	11074602:5
Cancer ---> AR		GeneticChange	To examine genetic variation of androgen receptor in cancer, we created mice by germ-line gene targeting in which human androgen receptor sequence replaces that of the mouse.	17936615:2
Cancer ---> AR		GeneticChange	The discovery of the mutated androgen receptor sheds light on the emergence of androgen-independent cancer and should facilitate the development of more efficacious therapies.	8726595:7
Cancer ---> AR		GeneticChange	Here we report the characteristics of a novel androgen receptor mutation A748T located in helix 5 of the ligand-binding domain, which was identified in metastatic prostate cancer.	12456791:1
Cancer ---> AR		GeneticChange	androgen receptor point mutations are increasingly detected in relapsed cancers and contribute to the failure of endocrine therapy in a subgroup of patients.	15947099:7
Cancer ---> AR		GeneticChange	The majority of prostate epithelial cell lines stably expressing wild-type or mutant androgen receptor are derived from metastatic prostate cancers.	17075604:0
Cancer ---> AR		GeneticChange	In a specimen derived from metastatic prostate cancer we have reported a point mutation in the androgen receptor gene that leads to a single amino acid exchange in the ligand binding domain of the receptor.	8907206:2
Cancer ---> AR		GeneticChange	The aim of the present study was to test this assumption using the novel prostate cancer xenograft model KUCaP-1 harboring the W741C mutant androgen receptor (Yoshida et al., Cancer Res 2005; 65(21): 9611-9616).	19790238:1
Cancer ---> AR		GeneticChange	Therefore, the authors analyzed multiple areas of each cancer with a clonality assay based on trinucleotide repeat length polymorphism of the human androgen receptor gene (HUMARA) that was subject to random inactivation of X chromosomes.	9731888:1
Cancer ---> AR		GeneticChange	Patients with mutated hAR had statistically lower Gleason scores (P = 0.004) than had patients with native hAR. hAR mutations have a different effect on the disease course in patients with localized than in those with metastatic prostatic cancer.	17034507:4
Cancer ---> AR		GeneticChange	The TP53 gene is involved in breast cancer development in the Li-Fraumeni syndrome and Li-Fraumeni syndrom-like families, whereas germ-line mutations in the androgen receptor gene is present in a subset of male breast cancers.	8695152:5
Cancer ---> AR		GeneticChange	This same androgen receptor mutation has been reported previously in a metastatic prostate cancer cell line, LNCaP, where this mutation confers upon the androgen receptor an altered ligand-binding specificity which is stimulated by estrogens, progestagens, and antiandrogens.	8187068:2
Cancer ---> AR		GeneticChange	Thus, this new cell line with partial androgen responsiveness and PSA expression can serve as a functionally relevant model system of bone metastatic prostate cancer, and can be used to investigate the role of androgen receptor mutations in prostate cancer and its progression to androgen independence.	10569618:10
Cancer ---> AR		GeneticChange	With the intent of better understanding the role of the androgen receptor-CAG polymorphism as a cancer risk modifier, we defined the androgen receptor genotype of 151 patients (101 with breast and 50 with ovary cancer) belonging to high-risk breast/ovary cancer families.	11368874:4
Cancer ---> AR		GeneticChange	A consistent finding is that androgen receptor gene mutations, present in metastatic prostate cancer and in human prostate cancer cell lines as well as in xenograft and other animal models, result in decreased specificity of ligand-binding and inappropriate receptor activation by estrogens, progestins, adrenal androgens, glucocorticoids and/or androgen receptor antagonists.	11350894:3
Cancer ---> AR		GeneticChange	Several putative androgen receptor coregulators are mutated in cancers.	14871982:1259
Cancer ---> AR		GeneticChange	Mutation of the androgen-receptor gene in metastatic prostate cancer.	10679652:1665
Cancer ---> AR		GeneticChange	Mutations in androgen receptor are occasionally associated with recurrent cancer.	12907631:1056
Cancer ---> AR		GeneticChange	Somatic mutations in the androgen receptor have been found in metastatic prostate cancer (8).	8594566:1038
Cancer ---> AR		GeneticChange	Similarly, this mutant androgen receptor was derived from a metastatic prostate cancer patient (18).	15665279:1394
Cancer ---> AR		GeneticChange	Cancer cells expressing such androgen receptor mutation would have a clear growth advantage.	17991730:1287
Cancer ---> AR		GeneticChange	This is due to a redifferentiation of cancer cells by mutation of the androgen receptors [7].	10706648:1180
Cancer ---> AR		GeneticChange	The role of an androgen receptor polymorphism in the clinical outcome of patients with metastatic prostate cancer.	11803263:100
Cancer ---> AR		GeneticChange	Androgen receptor mutations in androgen-independent prostate cancer: Cancer and Leukemia Group B Study 9663.	18437173:1385
Cancer ---> AR		GeneticChange	Androgen receptor mutations in androgen-independent prostate cancer: Cancer and Leukemia Group B Study 9663.	12860943:100
Cancer ---> AR		GeneticChange	Thereafter, other groups have reported that androgen receptor mutations may also occur in a small percentage of advanced cancers (86-92).	9715372:1290
Cancer ---> AR		GeneticChange	In general, the frequency of androgen receptor mutations increases with stage, being higher in hormonally relapsed and metastastic cancer.	12970260:1316
Cancer ---> AR		GeneticChange	Since 13 cases were refractory, only 15% of refractory cancers were demonstrated to be associated with androgen receptor gene mutations.	9438000:1136
Cancer ---> AR		GeneticChange	The E211 G>A androgen receptor polymorphism is associated with a decreased risk of metastatic prostate cancer and androgenetic alopecia.	15824176:100
Cancer ---> AR		GeneticChange	Androgen receptor amplification is frequent in cancer that had prolonged (>12 month) response to the initial androgen deprivation therapy (81).	11502765:1126
Cancer ---> AR		GeneticChange	There are few androgen receptor mutations in primary cancer in comparison to castrate-resistant, metastatic prostate cancer.	18414448:1168
Cancer ---> AR		GeneticChange	androgen receptor mutations In untreated prostate cancer, the presence of androgen receptor mutations is generally found to increase with cancer stage.	15082523:1648
Cancer ---> AR		GeneticChange	For instance, studies of flutamide pretreated patients have indicated that flutamide usage can be associated with androgen receptor mutations in metastatic prostate cancer cells.26 .	18383517:1422
Cancer ---> AR		GeneticChange	In another one-third of androgen-independent cancer, the androgen receptor is mutated allowing it to become activated by other steroids or even anti-androgens (2, 10).	19458261:1042
Cancer ---> AR		GeneticChange	Second, the mutated androgen receptor itself could activate estrogen-regulated genes through binding to estrogen-responsive elements and in this way cause cancer.	9543136:1135
Cancer ---> AR		GeneticChange	The role of the CAGn polymorphism of androgen receptor gene in cancer predisposition is supported by association studies of breast and prostate cancer risk.	14504193:1029
Cancer ---> AR		GeneticChange	In the progression of prostate cancer, androgen receptor is often mutated or its expression is lost, which plays an important role in the development of the resistance of cancer cells to treatment.	17262078:1262
Cancer ---> AR		GeneticChange	The androgen receptor-T877A mutation has also been found from prostatic tissues derived from patients with a metastatic prostate cancer, indicating potential biological relevance (10).	19789329:1068
Cancer ---> AR		GeneticChange	Hayes VM, Severi G, Eggleton SA, Padilla EJ, Southey MC, Sutherland RL et al. (2005) The E211 G>A androgen receptor polymorphism is associated with a decreased risk of metastatic prostate cancer and androgenetic alopecia.	18385763:1126
Cancer ---> AR		GeneticChange	BRCA1 has also been reported to enhance androgen-dependent transactivation by the androgen receptor, allelic variants of which modify cancer penetrance in BRCA1 mutation carriers (19-21).	11493692:1039
Cancer ---> AR		GeneticChange	It is interesting to note that substitutions within the androgen receptor hinge region are associated with the androgen-driven tumor prostate cancer (androgen receptor mutations database: www.mcgill.ca/androgendb).	12682292:1217
Cancer ---> AR		GeneticChange	androgen receptor mutations have been identified in up to 50% of advanced, metastatic prostate cancers, suggesting that androgen receptor mutations may confer a growth advantage to the cells (13).	15919721:1074
Cancer ---> AR		GeneticChange	Our study focuses on cancer biology related functions of the widely studied CaP associated androgen receptor mutation (mutant androgen receptor, T877A) that was originally described in LNCaP cells.	16636679:1039
Cancer ---> AR		GeneticChange	Finally, the prevalence of androgen receptor mutations is more substantial in metastatic prostate cancer (24 in 97 cases, 24%) (Suzuki et al, 1993; Taplin et al, 1995, 1999; Wang et al, 1997; Marcelli et al, 2000).	12634308:1234
Cancer ---> AR		GeneticChange	These processes reveal multiple targets for effective therapies regardless of androgen receptor mutation. [Cancer Res 2009;69(10):4434-42] . androgen receptor. prostate cancer. antiandrogen resistance. flutamide. bicalutamide.	19366804:1051
Cancer ---> AR		GeneticChange	These processes reveal multiple targets for effective therapies regardless of androgen receptor mutation. [Cancer Res 2009;69(10):4434-42] . androgen receptor. prostate cancer. antiandrogen resistance. flutamide. bicalutamide.	19366805:1051
Cancer ---> AR		GeneticChange	Analysis of these cancers, all obtained before implementation of androgen ablation, demonstrated that androgen receptor mutations occur in metastatic prostate cancer in contrast to stage B disease.	10706109:1191
Cancer ---> AR		GeneticChange	A functional polymorphism in the androgen receptor gene has been examined in female breast cancer, and the literature is reviewed to shed light on the possible mechanisms by which testosterone may affect breast cancer risk.	12793900:1123
Cancer ---> AR		GeneticChange	This version of the database contains 309 entries (Table 2) representing over 200 different androgen receptor mutations (Figs 3 and 4) from over 360 patients with androgen insensitivity, over 35 cases of advanced or metastatic prostate cancer, and one case of laryngeal cancer.	9399843:1055
Cancer ---> AR		GeneticChange	We recently found the same mutation in another Finnish prostate cancer patient when screening for androgen receptor mutations by single-strand conformational polymorphism in six patients whose cancers appeared during finasteride treatment for benign prostatic hyperplasia (29) .	11103816:1061
Cancer ---> AR		GeneticChange	The mechanism of androgen-independent cancer progression is poorly understood but may include the following events: mutation of androgen receptor, ligand-independent activation of androgen receptor, or altered expression of androgen receptor and its target genes (8).	15131019:1062
Cancer ---> AR		GeneticChange	Taken together, our data suggest that cyclin D1 functions not only in androgen-dependent prostate cancers but also in the milieu of Androgen receptor mutations, polymorphisms, and nontraditional activators predisposing to the development of androgen-independent cancers.	12941814:1337
Cancer ---> AR		GeneticChange	Interactions between DAX-1 and androgen receptor may be important for the proper development of the male reproductive system, and it remains to be seen whether inappropriate interactions due to mutations in androgen receptor or DAX-1 may play roles in cancer development as well.	11875111:1248
Cancer ---> AR		GeneticChange	To date, phosphorylation of the androgen receptor has been studied almost exclusively in cell culture-based systems with exogenously expressed receptor or in the bone-derived metastatic prostate cancer cell line LNCaP, containing a mutant androgen receptor.	20406952:1185
Cancer ---> AR		GeneticChange	The presence of androgen receptor mutations is generally found to increase with cancer stage and may contribute to the progression of prostate cancer and the failure of endocrine therapy by allowing androgen receptor transcriptional activation in response to antiandrogens or other endogenous hormones.	17312014:1060
Cancer ---> AR		GeneticChange	This unique mechanism of disabling androgen receptor-mediated gene transcription in hormone-refractory prostate cancer may prove effective against cancers in which overexpression or mutation of the androgen receptor or the changes in androgen receptor coregulators underlie escape from androgen blockade (24-26).	16648569:1275
Cancer ---> AR		GeneticChange	For example, androgen receptor can be mutated, producing amino acid variants in its COOH-terminal ligand binding domain (i.e., T877A, W741C, etc.) such that the mutated androgen receptor proteins acquire the malignancy-associated ability to generate growth signaling via binding to alternative steroids or even, paradoxically, antiandrogens (19).	19417145:1056
Cancer ---> AR		GeneticChange	In another study (36), fluorescence in situ hybridization analysis of 371 tumor specimens revealed that the androgen receptor was amplified in 22% of metastatic prostate cancers and in 23% of local recurrent androgen-refractory prostate cancers but in fewer than 2% of the primary prostate cancers.	11717329:1108
Cancer ---> AR		GeneticChange	For example, as many as 50% of patients with castrate-resistant metastatic prostate cancer have circulating cancer cells that have substantial amplification of the androgen receptor locus, which has been interpreted to predict that, in such patients, androgen signaling continues to play an important growth stimulatory role [45].	20628607:1357
Cancer ---> AR		GeneticChange	The first category comprises the unmasking of pathways that facilitate proliferation and inhibit apoptosis, e.g. the up-regulated expression of the antiapoptotic Bcl-2 gene in late-stage clinical prostate cancer samples or androgen receptor gene methylation in some hormone-refractory cancers (6, 7, 8).	18451096:1055
Cancer ---> AR		GeneticChange	In urological malignancies, different polymorphisms have been investigated, for example, the polymorphisms at the androgen receptor and PSA genes have been examined to assess their association with PSA levels (13) and many polymorphisms, glutathione S-transferase, N-acetyltransferase, and p53, have already been proven to be associated with bladder cancer.	12684390:1131
Cancer ---> AR		GeneticChange	Although the molecular mechanisms underlying this androgen-independent growth are incompletely understood, several possible mechanisms have been suggested for this androgen-independent cancer growth including androgen receptor mutation or amplification (Barrack, 1996; Tilley et al., 1996; Linja et al., 2001) and recruitment of nonsteroid receptor signaling pathways such as cytokines and growth fa…	12970746:1041
Cancer ---> EGFR		Biomarker	This study supports the role of functional EGFR polymorphisms as independent prognostic markers in metastatic colon cancer.	18413774:14
Cancer ---> EGFR		Biomarker	Overexpression of epidermal growth factor receptor (EGFR) is a prognostic and predictive biomarker in a number of malignant tumours.	19838701:0
Cancer ---> EGFR		Biomarker	EGFRvIII mRNA has characteristics to be a useful marker for the diagnosis of occult systemic disease in breast cancer.	16956761:4
Cancer ---> EGFR		Biomarker	Expression of proteins in the human epidermal growth factor receptor (EGFR) pathway has been reported as a prognostic marker in several types of cancer.	20502457:2
Cancer ---> EGFR		Biomarker	Proteins encoded by the epidermal growth factor receptor (EGFR/HER1/ERBB1) gene are being studied as diagnostic, prognostic, and theragnostic biomarkers for numerous human cancers.	21491912:0
Cancer ---> EGFR		Biomarker	To investigate the role of epidermal growth factor receptor (EGFR) expression as a prognostic marker for prediction of cancer behavior and clinical outcomes in colon cancer patients undergoing potentially curative surgery.	16614884:0
Cancer ---> EGFR		Biomarker	In this study we have investigated the role of epidermal growth factor receptor (EGFR) expression as a prognostic marker for predicting cancer behavior and clinical outcome in gastric cancer patients undergoing potentially curative surgery.	17516110:2
Cancer ---> EGFR		Biomarker	It may instead be a marker for malignant tumor initiation or progression. p53 and EGFR are molecular markers that show promise as prognostic indicators of recurrence-free and overall survival in patients with GBMs, but further prospective studies are needed to confirm the retrospective findings.	10572718:6
Cancer ---> EGFR		Biomarker	c-erbB2, a proto-oncogene coding epidermal growth factor receptor-like receptor, also as a chemosensitivity/prognosis marker for gynecologic cancer, may be involved in initiation of growth of rat primordial follicles.	20565902:0
Cancer ---> EGFR		Biomarker	In this review we a) discuss the role played by this receptor and its ligands in the transformation of normal cells, b) analyze the evidence for expression of the receptor and its ligands as prognostic markers in cancer patients and c) indicate ways that the overexpressed EGF-receptor system on human malignant cells can be targeted for therapeutic application.	21566922:2
Cancer ---> EGFR		Biomarker	Components of the EGFR signaling pathway have been implicated in various forms of human cancer and are used both as prognostic markers and/or as therapeutic targets.	12606576:1203
Cancer ---> EGFR		Biomarker	Moreover, EGFR might serve as therapeutic target for more specific chemotherapy applications. array-CGH. matrix-based CGH. cancer genetics. prognostic markers.	16609018:1038
Cancer ---> EGFR		Biomarker	With so many lines of evidence pointing to EGFRs importance in cancer, scores of investigators have postulated its role as a biomarker of prognosis and predictive response to therapy.	18508859:1032
Cancer ---> EGFR		Biomarker	The members of EGFR family, particularly EGFR and ErbB2, are implicated in various forms of human cancers and serve as both prognostic markers and therapeutic targets.	12873986:1049
Cancer ---> EGFR		Biomarker	Whether soluble ErbB1 isoforms are useful diagnostic and/or prognostic biomarkers of cancer and of exposure to environmental carcinogens are contemporary research questions.	11700266:1230
Cancer ---> EGFR		Biomarker	Another member of the HER family of receptors, the epidermal growth factor receptor (EGFR), has been postulated as a potential marker for prognosis and a target for therapy in solid malignancies.	12604731:1217
Cancer ---> EGFR		Biomarker	The implied possible cross-talk between Pak4 and EGFR suggests the potential of dual targeting of EGFR and Pak4 as a unique therapeutic approach for cancer therapy. prognostic marker. therapeutic target.	20926745:1050
Cancer ---> EGFR		Biomarker	In addition, clinical studies suggest that overexpression of EGFR is a prognostic biomarker in breast (5), prostate (6), and ovarian (7) cancers.	19525459:1041
Cancer ---> EGFR		Biomarker	Nicholson et al,10 after reviewing the literature from 1985 to 2000 regarding EGFR and cancer types association, indicated that this marker was rarely related to other clinical and prognostic markers in non-small-cell lung cancer.	14739904:1173
Cancer ---> EGFR		Biomarker	To the best of our knowledge, this is the first study to show that EGFR pathway-related germline polymorphisms might be important prognostic markers in metastatic colorectal cancer patients treated with single-agent cetuximab, independent of skin rash toxicity, and K-ras mutation status.	19047118:1219
Cancer ---> EGFR		Biomarker	Moreover, the EGFR serves as a prognostic marker in several types of human cancer (Dong et al., 1999), and is used as a pharmacological target in experimental cancer therapy involving the inhibition of oncogenic signalling pathways by anti-EGFR antibodies and small compounds such as Iressa (Normanno et al., 2003; Ritter and Arteaga, 2003).	14647423:1043
Cancer ---> EGFR		Biomarker	Genes altered were related to (i) apoptosis and cell cycle regulation (example: BAD, p21, p27), (ii) cell adhesion (example: claudin-7, fibronectin), (iii) estrogen receptor signaling (example: estrogen receptor beta) and (iv) prognostic cancer markers (example: her2, EGFR).	19144873:1106
Cancer ---> EGFR		Biomarker	In this regard, soluble isoforms of the ERBB proto-oncogene family, which encodes four homologous receptor tyrosine kinases known as EGFR/ErbB1 (HER1), ErbB2 (HER2/neu), ErbB3 (HER3), and ErbB4 (HER4), are being explored as serum biomarkers with potential utility in the risk assessment, screening, and diagnosis of cancer (14, 15, 16, 17) .	12582019:1059
Cancer ---> EGFR		Biomarker	The overexpression of EGFR in a variety of human cancers, including non-small cell lung cancer and colorectal, head and neck, bladder, brain, pancreatic, ovarian, breast, prostate, gastric, and brain tumors, suggested the potential for a prognostic biomarker and a target for drug development (65 , 66) .	15173098:1179
Cancer ---> EGFR		Biomarker	The selective association of high EGFRvIII levels with the cancer phenotype underlines the role that this mutant receptor may maintain in the initiation and progression of malignant prostatic growth, and opens the way for new approaches in the management of this disease including gene therapy. © 2000 Cancer Research Campaign Keywords:. tumour marker, stromal-epithelial interaction, EGFR, prostate…	10638988:1023
Cancer ---> VEGFA		Biomarker	This review of literature underlines the recent advances in the understanding of how VEGF acts through these two malignancies, its potential value as a diagnostic and prognostic marker, as well as the development of new therapeutic strategies targeting the VEGF pathway.	17949520:1
Cancer ---> VEGFA		Biomarker	Plasma VEGF levels were significantly greater in patients with metastatic prostate cancer compared with those with localized disease or healthy controls, and plasma VEGF level at prostate cancer diagnosis was an independent prognostic marker for survival in patients with hormone refractory prostate cancer.	15941972:1
Cancer ---> VEGFA		Biomarker	Therefore, VEGF stands as a good candidate for prognostic biomarkers in cancer patients.	20712888:1067
Cancer ---> VEGFA		Biomarker	Overexpression of VEGFR or VEGF-A has been implicated as poor prognostic markers in various clinical studies of cancer (13).	17121909:1095
Cancer ---> VEGFA		Biomarker	Furthermore, multivariate analysis indicated that VEGF expression is an independent prognostic marker for cancer recurrence within 8 months after curative surgery (p = 0.003).	12142733:15
Cancer ---> VEGFA		Biomarker	It has been reported that VEGF is a marker of poor prognosis after surgical resection in various kinds of malignancy, including gastric cancer (22-30).	17673469:1148
Cancer ---> VEGFA		Biomarker	It has been reported that VEGF is a marker of poor prognosis after surgical resection in various kinds of malignancies including gastric cancer (24-30).	17522103:1180
Cancer ---> VEGFA		Biomarker	Because of this important role, many investigators have been studying whether circulating VEGF can be used as a prognostic marker in patients with different cancer types, including breast cancer.	12960106:1022
Cancer ---> VEGFA		Biomarker	Serum VEGF has been identified as a useful prognostic marker in malignancy [23-25], however its clinical usefulness remains questionable in breast cancer patients.	18826631:1140
Cancer ---> VEGFA		Biomarker	Therefore, VEGF could be an important marker of angiogenic activity for prognostic purposes as well as for targeting inhibition of angiogenesis as a novel therapeutic strategy against cancer.	10804090:1075
Cancer ---> VEGFA		Biomarker	Several studies reported an association between high VEGF levels and prognostic markers such as disease stage, grade, disease-free survival time, and cancer-related death [17-20].	19592450:1112
Cancer ---> VEGFA		Biomarker	Although levels of VEGF have correlated with advanced stage disease, poor prognosis, and chemotherapy refractoriness in many cancers (24), no data exists on changes of this marker during VEGF-directed therapies.	16278419:1256
Cancer ---> VEGFA		Biomarker	Expression of VEGF-A is an attractive potential marker of prognosis owing to its consistent upregulation in cancer (Carmeliet, 2000), including melanoma (Bayko et al, 1998; Bayer-Garner et al, 1999), but there are conflicting data surrounding the prognostic implication of any observed upregulation.	17595666:1045
Cancer ---> VEGFA		Biomarker	As most serum VEGF is released from platelets during blood clotting, plasma VEGF may be a better reflection of ongoing angiogenesis and, accordingly, a better prognostic marker for patients with cancer (Banks et al, 1998).	12771987:1158
Cancer ---> VEGFA		Biomarker	Major proangiogenic VEGF isoforms (splicing variants) include VEGF121, VEGF165, and VEGF189, which bind with similar affinity to VEGFR but differ in their angiogenic activities (24, 25); VEGF165b is an endogenous antiangiogenic isoform whose down-regulation in cancer is a marker of poor prognosis and metastatic potential (26, 27).	19074844:1077
Cancer ---> VEGFA		Biomarker	Circulating VEGF levels have been shown previously to be both a prognostic marker in cancer(18) and a pharmacodynamic marker of VEGFR-2 inhibition (11, 19-21).We hypothesized that circulating VEGF levels have the potential to be a predictive marker of clinical benefit in patients with advanced non-small cell lung cancer treated with vandetanib.	19447868:1079
Cancer ---> VEGFA		Biomarker	Most of those studies used immunohistochemistry to show that VEGF was expressed in the majority of cancers and that expression in general was correlated with a worse outcome and markers of poor prognosis, such as advanced stage.12, 13, 18, 29 For example, Itakura et al. demonstrated VEGF mRNA and protein expression in all pancreatic cell lines tested and used immunohistochemistry to demonstrate a…	16532435:1347
Cancer ---> LEP		Biomarker	It is consider that some parameters of leptin metabolism can serve as usable marker for diagnosis and monitoring of some malignant tumours--especially breast cancer or some types of leukemia.	15635891:6
Cancer ---> MKI67		Biomarker	Ki-67, tumor proliferation marker, is an important prognostic factor in a variety of cancers.	20306058:0
Cancer ---> MKI67		Biomarker	Although the Ki-67 protein (pKi-67) is a key marker associated with aggressively proliferating cancer cells and poor prognosis, its full potential as a therapeutic target has never before been successfully shown.	21045152:1
Cancer ---> MKI67		Biomarker	Expression of p53 and Ki67, markers which can be easily applied on archival material, can be valuable adjuncts for the histopathological diagnosis of dysplasia and may have predictive value for cancer risk.	7582189:7
Cancer ---> MKI67		Biomarker	The main objectives were to assess tumor proliferation and invasiveness biomarkers (Ki-67, E-cadherin) and to identify potential correlation between biomarkers and classic prognostic factors in cancer.	19690767:2
Cancer ---> MKI67		Biomarker	Thus, the application of Ki-67 obviously not only enables a detailed in situ study of proliferating cells in human cancer but also might partially substitute the expensive and time-consuming determination of the 3HTLI as a prognostic tumour marker.	3213288:8
Cancer ---> MKI67		Biomarker	Ki-67 and other proliferation markers useful for immunohistological diagnostic and prognostic evaluations in human malignancies.	2103495:100
Cancer ---> MKI67		Biomarker	Ki-67 and other proliferation markers useful for immunohistological diagnostic and prognostic evaluations in human malignancies.	10091748:1632
Cancer ---> MKI67		Biomarker	Thus, telomerase might be a better marker than Ki-67, MIB1, or other proliferation markers as a cancer diagnostic.	9419332:1095
Cancer ---> MKI67		Biomarker	As mentioned above, the difference in tumor proliferation was assessed by Ki-67 staining, a commonly employed proliferation marker with prognostic value in various human malignancies including breast cancer [52], [53].	20532165:1512
Cancer ---> MKI67		Biomarker	Cell turnover was determined by immunocytochemical detection of the nuclear antigen Ki-67, a protein of 345 kD and 395 kD expressed in close relation to the cell cycle.13 14 It may be recognized by the monoclonal antibody MIB1,15 which recently has been introduced in routine surgical pathology as a reliable proliferation marker and prognostic indicator for several malignant tumors.16 . *.	9396428:1057
Cancer ---> MKI67		Biomarker	Recently, the incorporation of bromodeoxyuridine (27) and immunohistochemical reactivity into monoclonal antibody Ki-67 (28) has yielded reliable markers for histological and clinical malignancy (29 , 30) , but there are still some discrepancies between the immunoreactivity of Ki-67 and prognosis (31, 32, 33) . p27Kip1 is a CDK inhibitor that negatively regulates cell proliferation by mediating c…	10100706:1167
Cancer ---> AR		Biomarker	Immunohistochemical stains for androgen receptor , HER-2/neu, and p53 are used as diagnostic markers associated with malignancy in several histologic types of salivary gland tumors.	19061288:0
Cancer ---> KDR		Biomarker	Overexpression of VEGFR or VEGF-A has been implicated as poor prognostic markers in various clinical studies of cancer (13).	17121909:1095
Cancer ---> KDR		Biomarker	Circulating VEGF levels have been shown previously to be both a prognostic marker in cancer(18) and a pharmacodynamic marker of VEGFR-2 inhibition (11, 19-21).We hypothesized that circulating VEGF levels have the potential to be a predictive marker of clinical benefit in patients with advanced non-small cell lung cancer treated with vandetanib.	19447868:1079
Cancer ---> EGFR		StateChange	Cancer-associated splice variants have also been reported for genes such as EGFR, CD44, and recently many others.	20704866:1
Cancer ---> EGFR		StateChange	Cancer[?]ssociated splice variants have been reported for genes such as EGFR (8), CD44 (9) and NER (10).	14500827:1036
Cancer ---> EGFR		StateChange	These observations strongly support the notion that HRG1 splice variants have multifunctional properties, including previously unknown regulatory functions within the nucleus that are different from the activation of ErbB receptor signaling. (Mol Cancer Res 2006;4(1):27-37) .	16446404:1054
Cancer ---> EGFR		StateChange	In addition, high nonmalignant luminal epithelial phosphorylated epidermal growth factor receptor in patients with Gleason score 6 or 7 (15-year P-event-free survival, 53 ± 9%) and in patients with Gleason score 6 (15-year P-event-free survival, 63 ± 11%) had significantly shorter cancer-specific survival than patients with low nonmalignant luminal phosphorylated epidermal growth factor receptor …	20145158:1198
Cancer ---> EGFR		StateChange	In addition, high nonmalignant luminal epithelial phosphorylated epidermal growth factor receptor in patients with Gleason score 6 or 7 (15-year P-event-free survival, 53 ± 9%) and in patients with Gleason score 6 (15-year P-event-free survival, 63 ± 11%) had significantly shorter cancer-specific survival than patients with low nonmalignant luminal phosphorylated epidermal growth factor receptor …	20145160:1198
Cancer ---> VEGFA		StateChange	Four distinct splice variants were consistently expressed in cancer, including VEGF121, VEGF165, VEGF189 and the newly identified truncated splice variant VEGF145.	12209585:2
Cancer ---> VEGFA		StateChange	We found that both phosphorylation of cyclic AMP-responsive element-binding protein (CREB) and VEGF levels were significantly elevated in patient bone metastatic prostate cancer specimens.	17310988:1
Cancer ---> VEGFA		StateChange	VEGF, angiogenesis, anti-angiogenesis, splice variant, cancer growth, in vivo tumour inhibition .	18349828:1032
Cancer ---> VEGFA		StateChange	We investigated the expression of VEGF splice variants in 3 cancer cell lines (MCF-7, MDA-MB-231, and COLO-205).	16040847:1094
Cancer ---> VEGFA		StateChange	Western blots showed production of VEGF121, VEGF165, and VEGF189 splice variants by the XTC-1 (Hürthle cell) and TPC-1 (papillary cancer) cell lines (Fig. 1C[Go]).	9360534:1151
Cancer ---> VEGFA		StateChange	Alternatively spliced isoforms that play a role in cancer, for example, include vascular endothelial growth factor and BCL-x, which has an isoform that inhibits apoptosis [Bcl-x(L)] and an isoform that promotes apoptosis [Bcl-x(s); ref. 89].	20179151:1183
Cancer ---> VEGFA		StateChange	Moreover, recent studies showing that VEGF-neutralizing antibodies are an effective therapy for some types of cancer, retinopathy, and other angiogenic conditions (45 , 46 , 50 , 51) could be made more effective by targeting the proangiogenic splice variants rather than a pan-VEGF strategy.	15520188:1432
Cancer ---> VEGFA		StateChange	The VEGF family of proteins consists in humans of five separate gene products, termed VEGF-A (or VEGF), VEGF-B,12 VEGF-C,13 VEGF-D,14 and placental growth factor (PlGF).15 They are members of the superfamily of platelet derived growth factors cysteine knot proteins that are characterized by eight cysteines that form stable dimeric bonds resulting in dimers in a head to tail conformation.16 VEGF-A…	20400620:1045
Cancer ---> AR		StateChange	Here we have identified what we believe to be a novel human androgen receptor splice variant in which exons 5, 6, and 7 are deleted (ARv567es) and demonstrated that this variant can contribute to cancer progression in human prostate cancer xenograft models in mice following castration.	20644256:2
Cancer ---> AR		StateChange	However, splice variants of numerous genes, e.g., androgen receptor, fibroblast growth factor receptor, survivin, and MDM2, are known to play critical roles in various human cancers (10, 11).	18676740:1186
LEP --+> AR		Regulation	We recently reported a leptin-mediated relation between the CAGn polymorphism of the androgen receptor and craving during alcohol withdrawal.	21414724:1
VEGFA --+> MKI67		Expression	Our results show that inhibition of AR significantly prevented the VEGF- and FGF -induced proliferation and expression of proliferative marker Ki67 in the human umbilical vein endothelial cells .	21409599:3
Cancer --+> VEGFB		QuantitativeChange	Some of these studies have shown that VEGF-B expression levels are increased in the cancer tissue relative to normal tissue control samples , suggesting that VEGF-B may supplement the role of other VEGF family members in promoting tumour angiogenesis.	101666851:1059
Cancer --+> JAG1		QuantitativeChange	For example, Jagged-1 is overexpressed in metastatic prostate cancer and is also clinically associated with tumor recurrence (51).	22954590:10333
Cancer --+> JAG1		QuantitativeChange	Levels of endogenous Jagged1 in most cell types are too low to accurately monitor the small proportion of the protein shed from the cell surface [11]; however, Jagged1 levels are significantly enhanced in a range of cancers [26].	20819075:10279
VEGFB ---> Cancer		Regulation	Of these, VEGF-B is involved in vasculogenic spread of cancers, while VEGF-C is involved in lymphogenic spread of cancers.	100601791:1034
IL1R --+> Cancer		Regulation	In this model, activated myeloid-derived suppressor cells recruited to the inflamed gastric mucosa were essential for cancer development - mobilization of this population and the development of cancer could be prevented through specific interleukin-1 receptor antagonism.	101040224:1180
AR ---| KDR		Regulation	A promising molecularly targeted agent in castration-resistant prostate cancer that does not target the androgen receptor is cabozantinib (XL184) (Exelixis, South San Francisco, CA, USA), a met proto-oncogene (hepatocyte growth factor receptor) (MET) and vascular endothelial growth factor receptor 2 inhibitor that led to significant improvements in bone scans and reduction in bone pain in a major…	102017434:1137
LEPR ---| EGFR		Expression	Through apoptosis inhibition, leptin has also been shown to stimulate insulin-secreting tumor cell lines, and its attachment to leptin receptors in Barrett's esophagus and adenocarcinoma can cause inhibition of apoptosis, increased proliferation (Akt phosphorylation), increased COX-2 expression resulting in prostaglandin E2-mediated transactivation of the epidermal growth factor receptor and c-JU…	101925028:1151
EGFR --+> VEGFC		Expression	signaling molecules (i.e., Akt, p38, Src, and EGFR) and induces transcription of pro-angiogenic (i.e., VEGF-A and VEGF-C), pro-thrombotic (i.e., tissue factor), mitogenic (HGF), and osteolyic (RANKL) genes [44, 45, 67–69, 89, 90].	21308479:10232
EGFR --+> VEGFC		Expression	Two EGFR family members, EGFR and Her2/Neu, have been reported to be necessary for VEGF-C expression in different cancer cells .	101355154:1179
EGFR --+> VEGFC		Expression	This suggests that regulation of VEGF-A is almost entirely dependent upon EGFR activity whilst VEGF-C is regulated in part by EGFR but also other pathways.	101447484:1113
EGFR --+> VEGFC		Expression	EGFR activation has shown to mediate many of lysophosphatidic acid's effects in a variety of cell types, such as the induction of COX-2 expression , endothelial tube formation and VEGF-C expression in endothelial cells , and additional lysophosphatidic acid production in Epithelial ovarian cancer .	100605235:1158
